# Supplementary material for: Vertical Stratification of Sediment Microbial Communities Along Geochemical Gradients of a Subterranean Estuary Located at the Gloucester Beach of Virginia, United States
Source: Front Microbiol. 2019 Jan 11;9:3343. doi: 10.3389/fmicb.2018.03343 (PMC6336712; doi:10.3389/fmicb.2018.03343)
Supplement: Supplementary file 2 [file Data_Sheet_2.xlsx]

## Sheet: final.pick.an.0.03.cons.tax.sum
Table S1. Taxonomy information for each OUT in each sample.
taxlevel	rankID	taxon	daughterlevels	total	GPMD1	GPMD10	GPMD2	GPMD3	GPMD4	GPMD5	GPMD6	GPMD7	GPMD8	GPMD9
0	0	Root	2	31146	5744	3897	5546	5778	5255	3599	5335	6158	5805	3405
1	0.1	k__Archaea	4	3564	251	779	384	327	332	215	479	577	1046	750
1	0.2	k__Bacteria	70	27582	5493	3118	5162	5451	4923	3384	4856	5581	4759	2655
2	0.1.1	p__Crenarchaeota	10	1253	50	449	100	64	87	42	98	129	355	377
2	0.1.2	p__Euryarchaeota	7	471	26	87	24	31	24	11	59	117	218	94
2	0.1.3	p__Parvarchaeota	3	1524	153	199	221	204	197	144	283	270	389	211
2	0.1.4	unclassified	1	316	22	44	39	28	24	18	39	61	84	68
2	0.2.1	p__	1	8	0	4	0	0	0	0	1	1	3	1
2	0.2.2	p__AC1	6	52	0	13	0	0	1	0	5	19	25	12
2	0.2.3	p__Acidobacteria	21	964	259	33	258	278	272	243	270	189	97	41
2	0.2.4	p__Actinobacteria	10	511	183	12	152	166	144	121	134	99	28	6
2	0.2.5	p__AncK6	1	7	2	0	3	5	4	2	2	0	0	0
2	0.2.6	p__Armatimonadetes	5	47	2	14	3	5	2	4	6	13	15	14
2	0.2.7	p__BHI80-139	3	16	0	9	1	0	1	0	1	1	6	3
2	0.2.8	p__BRC1	4	81	7	10	2	6	9	6	16	24	24	12
2	0.2.9	p__Bacteroidetes	11	1033	420	33	368	365	251	137	136	199	148	30
2	0.2.10	p__CD12	1	4	0	2	0	0	0	0	0	0	1	1
2	0.2.11	p__Caldiserica	2	4	0	2	0	0	0	0	1	3	1	0
2	0.2.12	p__Caldithrix	2	152	17	10	14	17	16	15	29	65	58	30
2	0.2.13	p__Chlamydiae	1	599	117	8	116	184	189	130	124	98	25	2
2	0.2.14	p__Chlorobi	5	140	16	9	17	21	23	19	60	66	44	16
2	0.2.15	p__Chloroflexi	13	3391	202	1427	198	212	215	207	389	613	834	827
2	0.2.16	p__Cyanobacteria	7	281	86	5	95	94	52	30	39	34	52	2
2	0.2.17	p__Elusimicrobia	6	172	24	26	27	39	30	21	21	29	25	17
2	0.2.18	p__FBP	1	1	1	0	0	0	0	0	0	0	0	0
2	0.2.19	p__FCPU426	1	5	0	1	0	0	0	0	1	2	1	0
2	0.2.20	p__Fibrobacteres	4	36	8	3	1	2	0	2	3	12	9	4
2	0.2.21	p__Firmicutes	3	307	28	27	34	37	39	32	70	111	43	22
2	0.2.22	p__Fusobacteria	1	3	1	0	0	1	0	0	1	0	1	0
2	0.2.23	p__GAL15	1	1	0	0	0	0	0	1	0	0	0	0
2	0.2.24	p__GN02	9	225	61	4	61	59	46	16	32	38	41	8
2	0.2.25	p__GN04	5	124	6	9	9	7	7	10	27	49	59	19
2	0.2.26	p__GOUTA4	1	17	0	5	1	0	1	0	4	5	7	5
2	0.2.27	p__Gemmatimonadetes	10	275	85	5	78	81	80	79	101	66	25	16
2	0.2.28	p__H-178	1	1	0	0	0	0	0	0	0	0	1	0
2	0.2.29	p__Hyd24-12	1	1	0	0	0	0	0	0	0	0	1	0
2	0.2.30	p__KSB3	4	34	0	1	1	0	0	0	2	13	22	4
2	0.2.31	p__LCP-89	2	16	0	0	0	1	0	0	2	10	7	1
2	0.2.32	p__LD1	1	14	0	7	0	0	0	0	0	3	7	3
2	0.2.33	p__Lentisphaerae	1	57	12	1	19	14	14	7	11	11	4	2
2	0.2.34	p__MVP-21	1	1	0	0	0	0	1	0	0	0	0	0
2	0.2.35	p__MVS-104	1	6	0	2	0	0	0	0	0	3	2	1
2	0.2.36	p__NC10	2	17	0	3	1	1	2	2	6	5	5	5
2	0.2.37	p__NKB19	4	64	8	6	13	13	14	11	15	16	7	5
2	0.2.38	p__Nitrospirae	1	128	20	13	19	20	27	24	45	38	22	17
2	0.2.39	p__OC31	1	1	0	0	0	0	1	0	0	0	0	0
2	0.2.40	p__OD1	6	963	155	89	97	189	196	157	194	213	118	101
2	0.2.41	p__OP1	2	16	2	2	2	2	1	1	5	6	7	0
2	0.2.42	p__OP11	5	117	6	8	2	11	22	22	27	34	34	16
2	0.2.43	p__OP3	5	509	39	66	63	49	66	35	90	137	120	36
2	0.2.44	p__OP8	4	137	0	49	1	1	0	1	12	43	75	35
2	0.2.45	p__OP9	1	14	0	2	0	1	0	0	3	7	3	3
2	0.2.46	p__PAUC34f	1	53	20	0	22	24	24	17	18	10	1	1
2	0.2.47	p__Planctomycetes	14	3309	777	340	960	821	639	383	563	597	602	339
2	0.2.48	p__Poribacteria	1	36	2	14	2	2	2	1	0	10	13	11
2	0.2.49	p__Proteobacteria	9	7955	2098	252	1718	1893	1746	1191	1602	1601	1071	434
2	0.2.50	p__SAR406	1	17	1	1	0	1	1	0	6	10	3	0
2	0.2.51	p__SBR1093	5	18	6	0	5	6	8	7	9	7	0	0
2	0.2.52	p__SC4	1	44	0	18	0	0	0	0	5	10	20	16
2	0.2.53	p__SR1	1	11	1	0	2	3	3	1	1	4	3	1
2	0.2.54	p__Spirochaetes	7	166	9	24	7	7	7	7	17	40	81	47
2	0.2.55	p__TA06	1	14	0	4	0	0	0	0	0	4	7	4
2	0.2.56	p__TM6	4	532	103	15	84	143	118	72	92	94	50	26
2	0.2.57	p__TM7	4	14	6	0	4	6	5	1	2	1	0	0
2	0.2.58	p__TPD-58	1	3	0	0	0	0	0	0	0	2	2	0
2	0.2.59	p__Tenericutes	2	4	0	0	0	0	0	0	2	1	2	0
2	0.2.60	p__Thermi	1	19	8	0	14	9	5	2	1	1	0	0
2	0.2.61	p__VHS-B3-43	1	4	0	1	0	0	0	0	0	3	1	3
2	0.2.62	p__Verrucomicrobia	7	385	109	10	120	101	80	54	55	73	48	10
2	0.2.63	p__WPS-2	1	3	1	0	1	1	0	0	1	0	0	0
2	0.2.64	p__WS1	1	22	0	13	0	1	0	1	0	5	5	3
2	0.2.65	p__WS2	4	30	1	7	0	1	1	1	9	14	13	5
2	0.2.66	p__WS3	1	332	51	26	62	59	61	55	78	109	94	31
2	0.2.67	p__WS4	1	5	0	3	0	0	0	0	0	0	0	2
2	0.2.68	p__WWE1	1	11	0	0	0	0	0	0	3	8	8	0
2	0.2.69	p__ZB3	3	32	6	0	8	6	6	6	5	5	3	0
2	0.2.70	unclassified	1	4011	527	470	497	486	491	250	502	697	725	405
3	0.1.1.1	c__	1	4	0	2	0	0	0	0	0	1	1	2
3	0.1.1.2	c__AAG	1	2	0	0	0	0	0	0	1	1	2	0
3	0.1.1.3	c__MBGA	2	31	0	12	0	0	0	0	1	4	23	12
3	0.1.1.4	c__MBGB	1	80	0	3	1	0	0	0	6	9	40	39
3	0.1.1.5	c__MCG	4	833	1	423	0	0	1	2	31	81	270	311
3	0.1.1.6	c__MHVG	1	1	0	1	0	0	0	0	0	0	1	0
3	0.1.1.7	c__THSCG	1	5	0	2	0	0	0	0	0	1	2	2
3	0.1.1.8	c__Thaumarchaeota	2	275	49	0	99	64	86	40	59	31	4	1
3	0.1.1.9	c__Thermoprotei	1	1	0	0	0	0	0	0	0	1	0	0
3	0.1.1.10	unclassified	1	21	0	6	0	0	0	0	0	0	12	10
3	0.1.2.1	c__ANME-1	1	4	0	1	0	0	0	0	4	1	0	0
3	0.1.2.2	c__DSEG	4	80	7	17	8	10	9	4	5	12	37	12
3	0.1.2.3	c__Halobacteria	1	1	0	0	0	0	0	0	0	1	0	0
3	0.1.2.4	c__Methanobacteria	1	47	0	17	0	0	0	1	2	7	19	18
3	0.1.2.5	c__Methanomicrobia	5	31	0	8	1	0	0	1	8	14	9	9
3	0.1.2.6	c__Thermoplasmata	3	237	13	34	13	16	12	3	37	76	129	28
3	0.1.2.7	unclassified	1	71	6	10	2	5	3	2	3	6	24	27
3	0.1.3.1	c__Micrarchaea	1	10	0	3	0	0	0	1	3	2	3	1
3	0.1.3.2	c__Parvarchaea	3	1509	152	195	220	203	196	143	280	267	385	210
3	0.1.3.3	unclassified	1	5	1	1	1	1	1	0	0	1	1	0
3	0.1.4.1	unclassified	1	316	22	44	39	28	24	18	39	61	84	68
3	0.2.1.1	c__	1	8	0	4	0	0	0	0	1	1	3	1
3	0.2.2.1	c__	1	5	0	0	0	0	0	0	0	1	5	0
3	0.2.2.2	c__B04R032	1	1	0	0	0	0	0	0	0	1	1	0
3	0.2.2.3	c__HDBW-WB69	1	31	0	10	0	0	1	0	1	8	11	9
3	0.2.2.4	c__SHA-114	1	11	0	3	0	0	0	0	3	7	6	3
3	0.2.2.5	c__TA06	1	1	0	0	0	0	0	0	0	0	1	0
3	0.2.2.6	unclassified	1	3	0	0	0	0	0	0	1	2	1	0
3	0.2.3.1	c__	1	54	20	2	18	19	22	17	17	9	3	1
3	0.2.3.2	c__AT-s2-57	1	13	4	0	1	3	4	2	5	1	0	0
3	0.2.3.3	c__AT-s54	1	18	6	0	3	10	5	4	3	3	0	0
3	0.2.3.4	c__Acidobacteria-5	1	44	5	0	5	7	22	15	24	3	0	0
3	0.2.3.5	c__Acidobacteria-6	4	212	54	3	65	64	73	65	70	45	18	5
3	0.2.3.6	c__Acidobacteriia	1	1	0	0	0	0	0	0	1	0	0	0
3	0.2.3.7	c__BPC102	3	106	16	12	18	22	23	16	33	37	22	10
3	0.2.3.8	c__Chloracidobacteria	5	31	17	0	16	17	7	7	2	2	0	0
3	0.2.3.9	c__DA052	2	15	0	1	2	1	3	9	8	3	2	2
3	0.2.3.10	c__EC1113	1	28	8	0	7	11	9	13	16	6	0	0
3	0.2.3.11	c__GAL08	1	6	1	0	3	3	5	4	2	1	0	0
3	0.2.3.12	c__Holophagae	1	18	6	0	6	6	0	0	1	4	4	0
3	0.2.3.13	c__OS-K	1	15	0	0	0	1	0	3	2	9	7	4
3	0.2.3.14	c__PAUC37f	1	4	2	0	3	3	1	1	0	0	0	0
3	0.2.3.15	c__RB25	1	119	43	1	43	39	37	36	28	17	13	0
3	0.2.3.16	c__S035	1	1	0	0	0	0	1	0	0	0	0	0
3	0.2.3.17	c__Solibacteres	1	98	22	12	23	21	14	16	20	19	22	15
3	0.2.3.18	c__Sva0725	1	89	33	0	29	31	26	17	18	14	3	1
3	0.2.3.19	c__TM1	1	3	0	0	0	0	0	0	0	1	0	2
3	0.2.3.20	c__iii1-8	3	8	2	0	2	2	4	5	5	5	0	0
3	0.2.3.21	unclassified	1	81	20	2	14	18	16	13	15	10	3	1
3	0.2.4.1	c__	1	11	0	2	0	2	1	1	2	4	3	1
3	0.2.4.2	c__Acidimicrobiia	1	222	92	0	82	92	84	60	56	35	12	0
3	0.2.4.3	c__Actinobacteria	3	119	39	8	28	34	24	29	26	31	7	5
3	0.2.4.4	c__KIST-JJY010	1	2	1	0	0	1	0	0	0	0	0	0
3	0.2.4.5	c__MB-A2-108	2	22	7	0	6	3	5	6	11	0	0	0
3	0.2.4.6	c__Nitriliruptoria	2	20	8	0	8	8	4	1	2	0	0	0
3	0.2.4.7	c__OPB41	1	11	0	1	0	0	0	0	5	6	1	0
3	0.2.4.8	c__Rubrobacteria	1	5	1	0	1	0	1	0	2	0	0	0
3	0.2.4.9	c__Thermoleophilia	4	78	29	0	20	23	21	22	26	20	4	0
3	0.2.4.10	unclassified	1	21	6	1	7	3	4	2	4	3	1	0
3	0.2.5.1	c__	1	7	2	0	3	5	4	2	2	0	0	0
3	0.2.6.1	c__0319-6E2	1	3	0	0	0	1	0	2	0	0	0	0
3	0.2.6.2	c__Chthonomonadetes	1	1	0	0	0	1	0	0	0	0	0	0
3	0.2.6.3	c__Fimbriimonadia	1	5	2	0	3	3	2	1	1	1	0	0
3	0.2.6.4	c__MD2902-B50	1	2	0	1	0	0	0	0	0	0	0	1
3	0.2.6.5	c__SJA-176	3	36	0	13	0	0	0	1	5	12	15	13
3	0.2.7.1	c__	1	3	0	0	1	0	1	0	1	0	0	0
3	0.2.7.2	c__MD2896-B26	1	9	0	5	0	0	0	0	0	1	6	3
3	0.2.7.3	c__bOHTK-109	1	4	0	4	0	0	0	0	0	0	0	0
3	0.2.8.1	c__	1	21	0	3	0	0	1	1	9	5	9	5
3	0.2.8.2	c__NPL-UPA2	1	15	1	2	0	1	2	2	2	4	4	4
3	0.2.8.3	c__PRR-11	1	44	6	5	2	5	6	3	5	14	11	3
3	0.2.8.4	unclassified	1	1	0	0	0	0	0	0	0	1	0	0
3	0.2.9.1	c__	1	1	0	0	0	0	0	0	0	0	1	1
3	0.2.9.2	c__At12OctB3	1	3	0	0	0	0	0	0	0	1	3	0
3	0.2.9.3	c__BME43	1	18	15	0	17	11	8	1	0	0	0	0
3	0.2.9.4	c__Bacteroidia	1	163	2	26	7	5	2	3	25	77	78	21
3	0.2.9.5	c__Cytophagia	1	144	58	1	54	62	39	26	26	24	5	1
3	0.2.9.6	c__Flavobacteriia	1	195	108	2	88	77	50	22	24	33	22	5
3	0.2.9.7	c__Rhodothermi	1	83	45	0	31	32	29	21	13	7	3	0
3	0.2.9.8	c__Saprospirae	1	191	109	0	96	99	59	25	12	17	11	0
3	0.2.9.9	c__Sphingobacteriia	1	25	8	1	11	11	11	4	3	3	0	0
3	0.2.9.10	c__VC2_1_Bac22	1	1	0	0	0	0	0	1	0	0	0	0
3	0.2.9.11	unclassified	1	209	75	3	64	68	53	34	33	37	25	2
3	0.2.10.1	c__	1	4	0	2	0	0	0	0	0	0	1	1
3	0.2.11.1	c__Caldisericia	1	1	0	0	0	0	0	0	0	1	0	0
3	0.2.11.2	c__OP5	1	3	0	2	0	0	0	0	1	2	1	0
3	0.2.12.1	c__Caldithrixae	1	81	5	6	5	6	9	8	18	37	37	20
3	0.2.12.2	c__KSB1	6	71	12	4	9	11	7	7	11	28	21	10
3	0.2.13.1	c__Chlamydiia	3	599	117	8	116	184	189	130	124	98	25	2
3	0.2.14.1	c__	1	5	0	1	0	0	1	0	0	4	3	0
3	0.2.14.2	c__BSV26	4	44	10	6	10	12	11	12	18	18	8	6
3	0.2.14.3	c__Ignavibacteria	1	76	6	1	5	8	10	7	38	35	28	5
3	0.2.14.4	c__OPB56	1	4	0	0	1	0	0	0	1	2	1	1
3	0.2.14.5	c__SJA-28	1	11	0	1	1	1	1	0	3	7	4	4
3	0.2.15.1	c__Anaerolineae	20	862	110	108	88	97	110	118	203	285	277	112
3	0.2.15.2	c__C0119	1	1	0	0	0	0	1	0	0	0	0	0
3	0.2.15.3	c__Dehalococcoidetes	5	2038	0	1217	1	2	2	3	73	258	498	650
3	0.2.15.4	c__Ellin6529	1	28	6	0	9	11	7	8	14	4	2	0
3	0.2.15.5	c__Gitt-GS-136	1	6	1	0	3	3	3	1	3	0	0	0
3	0.2.15.6	c__Ktedonobacteria	6	7	0	0	1	2	0	2	1	1	0	0
3	0.2.15.7	c__S085	1	54	13	5	14	18	20	14	21	11	5	3
3	0.2.15.8	c__SAR202	1	82	39	0	37	30	33	30	31	10	2	0
3	0.2.15.9	c__SHA-26	1	1	0	1	0	0	0	0	0	0	0	0
3	0.2.15.10	c__TK10	2	2	0	0	1	1	2	0	0	0	0	0
3	0.2.15.11	c__TK17	3	62	23	0	32	33	22	24	21	16	0	0
3	0.2.15.12	c__Thermomicrobia	2	7	2	0	3	1	2	2	2	2	0	0
3	0.2.15.13	unclassified	1	241	8	96	9	14	13	5	20	26	50	62
3	0.2.16.1	c__4C0d-2	5	66	20	1	18	19	20	11	14	13	8	0
3	0.2.16.2	c__Chloroplast	8	162	45	4	51	50	17	12	22	17	37	2
3	0.2.16.3	c__ML635J-21	1	2	0	0	0	1	1	0	0	0	0	0
3	0.2.16.4	c__Nostocophycideae	2	4	1	0	1	2	1	0	0	0	0	0
3	0.2.16.5	c__Oscillatoriophycideae	1	22	12	0	12	12	8	4	0	2	2	0
3	0.2.16.6	c__Synechococcophycideae	2	14	3	0	8	5	1	2	3	2	5	0
3	0.2.16.7	unclassified	1	11	5	0	5	5	4	1	0	0	0	0
3	0.2.17.1	c__	1	4	0	0	0	0	0	0	1	1	3	0
3	0.2.17.2	c__4-29	1	2	0	2	0	0	0	0	0	0	0	1
3	0.2.17.3	c__Elusimicrobia	7	107	22	12	22	33	23	17	16	10	12	6
3	0.2.17.4	c__Endomicrobia	1	9	0	0	1	1	2	1	2	4	3	2
3	0.2.17.5	c__OP2	1	25	0	12	0	0	0	0	0	8	3	7
3	0.2.17.6	unclassified	1	25	2	0	4	5	5	3	2	6	4	1
3	0.2.18.1	c__	1	1	1	0	0	0	0	0	0	0	0	0
3	0.2.19.1	c__	1	5	0	1	0	0	0	0	1	2	1	0
3	0.2.20.1	c__B5-096	1	6	0	0	0	0	0	0	0	4	1	2
3	0.2.20.2	c__Fibrobacteria	3	12	8	0	1	2	0	1	0	2	2	0
3	0.2.20.3	c__TG3	3	14	0	2	0	0	0	0	3	6	4	1
3	0.2.20.4	unclassified	1	4	0	1	0	0	0	1	0	0	2	1
3	0.2.21.1	c__Bacilli	4	82	20	5	24	20	15	6	16	30	3	0
3	0.2.21.2	c__Clostridia	4	220	8	22	10	17	23	26	53	81	38	21
3	0.2.21.3	unclassified	1	5	0	0	0	0	1	0	1	0	2	1
3	0.2.22.1	c__Fusobacteriia	1	3	1	0	0	1	0	0	1	0	1	0
3	0.2.23.1	c__	1	1	0	0	0	0	0	1	0	0	0	0
3	0.2.24.1	c__	1	9	0	0	3	4	2	0	0	1	1	0
3	0.2.24.2	c__3BR-5F	1	48	5	1	2	5	5	2	6	12	21	4
3	0.2.24.3	c__BB34	1	45	5	1	3	8	5	5	12	18	15	1
3	0.2.24.4	c__BD1-5	1	2	1	0	0	1	0	0	0	0	0	0
3	0.2.24.5	c__GKS2-174	1	93	43	2	43	36	23	7	9	2	3	3
3	0.2.24.6	c__GN07	1	8	0	0	0	0	2	0	3	4	1	0
3	0.2.24.7	c__GN10	1	11	5	0	4	2	6	1	2	0	0	0
3	0.2.24.8	c__IIB17	1	5	2	0	4	1	2	1	0	0	0	0
3	0.2.24.9	unclassified	1	4	0	0	2	2	1	0	0	1	0	0
3	0.2.25.1	c__	1	22	1	2	1	1	0	1	6	12	11	3
3	0.2.25.2	c__5bav_B12	1	10	1	0	4	0	1	1	7	2	2	0
3	0.2.25.3	c__GN15	1	66	3	3	2	5	5	7	12	28	32	2
3	0.2.25.4	c__MSB-5A5	1	19	0	4	0	0	0	0	1	4	10	13
3	0.2.25.5	unclassified	1	7	1	0	2	1	1	1	1	3	4	1
3	0.2.26.1	c__	1	17	0	5	1	0	1	0	4	5	7	5
3	0.2.27.1	c__	1	1	1	0	0	0	1	0	1	0	0	0
3	0.2.27.2	c__Gemm-1	1	62	17	1	23	17	21	26	23	20	5	5
3	0.2.27.3	c__Gemm-2	1	153	52	0	41	53	46	39	61	31	10	4
3	0.2.27.4	c__Gemm-3	1	1	1	0	1	1	0	0	0	0	0	0
3	0.2.27.5	c__Gemm-4	1	17	8	0	8	6	6	7	4	2	2	1
3	0.2.27.6	c__Gemm-5	1	4	2	0	0	2	0	0	1	1	0	0
3	0.2.27.7	c__Gemm-6	1	5	0	1	0	0	0	1	1	2	1	5
3	0.2.27.8	c__Gemmatimonadetes	4	9	1	0	1	0	3	3	2	1	0	0
3	0.2.27.9	c__JL-ETNP-Z39	1	15	0	3	0	0	0	0	3	6	7	1
3	0.2.27.10	unclassified	1	8	3	0	4	2	3	3	5	3	0	0
3	0.2.28.1	c__	1	1	0	0	0	0	0	0	0	0	1	0
3	0.2.29.1	c__WM88	1	1	0	0	0	0	0	0	0	0	1	0
3	0.2.30.1	c__	1	18	0	0	1	0	0	0	2	7	14	0
3	0.2.30.2	c__GN06	1	1	0	0	0	0	0	0	0	0	0	1
3	0.2.30.3	c__MAT-CR-H3-D11	1	1	0	0	0	0	0	0	0	1	0	0
3	0.2.30.4	unclassified	1	14	0	1	0	0	0	0	0	5	8	3
3	0.2.31.1	c__SAW1_B44	1	14	0	0	0	1	0	0	1	9	5	1
3	0.2.31.2	unclassified	1	2	0	0	0	0	0	0	1	1	2	0
3	0.2.32.1	c__	1	14	0	7	0	0	0	0	0	3	7	3
3	0.2.33.1	c__Lentisphaeria	4	57	12	1	19	14	14	7	11	11	4	2
3	0.2.34.1	c__	1	1	0	0	0	0	1	0	0	0	0	0
3	0.2.35.1	c__	1	6	0	2	0	0	0	0	0	3	2	1
3	0.2.36.1	c__12-24	3	16	0	3	1	1	2	2	5	5	5	5
3	0.2.36.2	c__wb1-A12	1	1	0	0	0	0	0	0	1	0	0	0
3	0.2.37.1	c__	1	53	8	6	11	12	12	9	13	13	7	5
3	0.2.37.2	c__SHAB590	1	1	0	0	0	0	0	1	0	0	0	0
3	0.2.37.3	c__TSBW08	1	8	0	0	1	1	2	1	2	2	0	0
3	0.2.37.4	unclassified	1	2	0	0	1	0	0	0	0	1	0	0
3	0.2.38.1	c__Nitrospira	1	128	20	13	19	20	27	24	45	38	22	17
3	0.2.39.1	c__	1	1	0	0	0	0	1	0	0	0	0	0
3	0.2.40.1	c__	1	178	2	63	2	7	6	7	20	25	40	62
3	0.2.40.2	c__ABY1	1	322	48	10	29	56	62	48	76	99	56	22
3	0.2.40.3	c__Mb-NB09	1	24	3	0	3	6	8	9	11	4	0	3
3	0.2.40.4	c__SM2F11	1	14	0	0	1	0	1	0	3	10	2	0
3	0.2.40.5	c__ZB2	1	295	81	2	43	93	94	68	71	54	5	3
3	0.2.40.6	unclassified	1	130	21	14	19	27	25	25	13	21	15	11
3	0.2.41.1	c__Acetothermia	1	4	2	0	2	2	1	1	3	0	0	0
3	0.2.41.2	c__MSBL6	1	12	0	2	0	0	0	0	2	6	7	0
3	0.2.42.1	c__	1	3	0	0	0	0	3	1	2	2	0	0
3	0.2.42.2	c__OP11-3	1	71	4	6	2	5	12	12	16	20	27	10
3	0.2.42.3	c__OP11-4	1	9	0	0	0	0	1	1	3	2	1	1
3	0.2.42.4	c__WCHB1-64	4	31	2	1	0	6	6	6	6	9	5	4
3	0.2.42.5	unclassified	1	3	0	1	0	0	0	2	0	1	1	1
3	0.2.43.1	c__	1	22	0	6	0	0	1	0	2	8	10	2
3	0.2.43.2	c__BD4-9	1	98	0	19	3	0	4	3	19	36	36	11
3	0.2.43.3	c__PBS-25	1	61	16	0	27	15	19	6	5	1	5	0
3	0.2.43.4	c__koll11	3	293	22	37	32	33	38	24	59	83	58	19
3	0.2.43.5	unclassified	1	35	1	4	1	1	4	2	5	9	11	4
3	0.2.44.1	c__OP8_1	4	110	0	48	1	1	0	1	11	33	55	32
3	0.2.44.2	c__OP8_2	1	23	0	1	0	0	0	0	1	8	19	2
3	0.2.44.3	c__SAW1_B6	1	3	0	0	0	0	0	0	0	2	0	1
3	0.2.44.4	unclassified	1	1	0	0	0	0	0	0	0	0	1	0
3	0.2.45.1	c__JS1	1	14	0	2	0	1	0	0	3	7	3	3
3	0.2.46.1	c__	1	53	20	0	22	24	24	17	18	10	1	1
3	0.2.47.1	c__	1	52	11	2	14	17	13	9	16	11	10	0
3	0.2.47.2	c__028H05-P-BN-P5	1	23	9	0	11	12	6	5	4	3	0	0
3	0.2.47.3	c__BD7-11	1	74	21	0	31	21	17	14	19	5	0	0
3	0.2.47.4	c__Brocadiae	1	20	1	0	1	1	6	6	13	8	0	0
3	0.2.47.5	c__C6	3	45	14	0	17	17	13	9	9	8	4	0
3	0.2.47.6	c__ODP123	2	71	5	20	5	4	4	1	11	20	24	11
3	0.2.47.7	c__OM190	4	312	131	0	175	123	83	48	39	22	19	1
3	0.2.47.8	c__Phycisphaerae	16	1291	170	259	164	150	136	85	210	302	393	272
3	0.2.47.9	c__Pla3	1	127	48	0	65	55	39	25	26	10	10	1
3	0.2.47.10	c__Pla4	1	15	4	0	3	4	2	1	2	4	3	1
3	0.2.47.11	c__Planctomycetia	6	989	315	29	409	363	285	156	179	150	98	20
3	0.2.47.12	c__SBZP_4958	1	3	0	0	0	0	0	0	1	2	2	0
3	0.2.47.13	c__vadinHA49	4	24	3	5	3	3	2	1	3	3	4	5
3	0.2.47.14	unclassified	1	263	45	25	62	51	33	23	31	49	35	28
3	0.2.48.1	c__	1	36	2	14	2	2	2	1	0	10	13	11
3	0.2.49.1	c__	1	22	4	0	3	4	2	4	15	6	0	0
3	0.2.49.2	c__Alphaproteobacteria	12	1177	432	11	353	393	353	277	332	221	41	7
3	0.2.49.3	c__Betaproteobacteria	14	180	64	0	47	57	51	41	61	52	4	5
3	0.2.49.4	c__Deltaproteobacteria	25	3216	572	230	530	585	524	391	601	771	709	374
3	0.2.49.5	c__Epsilonproteobacteria	1	37	5	0	3	3	2	2	10	20	11	1
3	0.2.49.6	c__Gammaproteobacteria	18	2782	862	7	655	718	708	428	531	476	269	44
3	0.2.49.7	c__TA18	3	107	48	0	34	53	21	12	4	4	3	0
3	0.2.49.8	c__Zetaproteobacteria	1	7	0	0	0	0	2	1	3	3	0	0
3	0.2.49.9	unclassified	1	427	111	4	93	80	83	35	45	48	34	3
3	0.2.50.1	c__AB16	5	17	1	1	0	1	1	0	6	10	3	0
3	0.2.51.1	c__	1	5	2	0	1	2	3	2	3	3	0	0
3	0.2.51.2	c__A712011	1	1	0	0	0	0	1	0	0	0	0	0
3	0.2.51.3	c__EC214	1	3	1	0	1	1	1	2	2	1	0	0
3	0.2.51.4	c__VHS-B5-50	1	7	2	0	3	3	2	3	4	3	0	0
3	0.2.51.5	unclassified	1	2	1	0	0	0	1	0	0	0	0	0
3	0.2.52.1	c__	1	44	0	18	0	0	0	0	5	10	20	16
3	0.2.53.1	c__	1	11	1	0	2	3	3	1	1	4	3	1
3	0.2.54.1	c__Brachyspirae	1	13	0	6	0	0	0	0	1	3	11	6
3	0.2.54.2	c__Brevinematae	1	1	0	0	0	0	0	0	0	0	1	0
3	0.2.54.3	c__GN05	3	3	0	1	0	0	0	0	1	1	0	0
3	0.2.54.4	c__Leptospirae	1	38	2	1	1	1	0	1	3	9	18	8
3	0.2.54.5	c__MVP-15	1	3	0	0	0	0	0	0	0	2	1	0
3	0.2.54.6	c__Spirochaetes	3	104	6	16	6	6	7	6	12	25	50	30
3	0.2.54.7	unclassified	1	4	1	0	0	0	0	0	0	0	0	3
3	0.2.55.1	c__	1	14	0	4	0	0	0	0	0	4	7	4
3	0.2.56.1	c__	1	5	0	0	1	0	2	0	0	3	0	0
3	0.2.56.2	c__SBRH58	1	142	18	7	12	21	26	12	24	37	37	19
3	0.2.56.3	c__SJA-4	4	340	78	7	61	112	79	56	59	46	12	7
3	0.2.56.4	unclassified	1	45	7	1	10	10	11	4	9	8	1	0
3	0.2.57.1	c__	1	4	0	0	0	2	1	0	1	0	0	0
3	0.2.57.2	c__SC3	1	5	4	0	4	3	2	0	1	0	0	0
3	0.2.57.3	c__TM7-1	1	3	1	0	0	1	0	1	0	0	0	0
3	0.2.57.4	unclassified	1	2	1	0	0	0	2	0	0	1	0	0
3	0.2.58.1	c__	1	3	0	0	0	0	0	0	0	2	2	0
3	0.2.59.1	c__Mollicutes	1	2	0	0	0	0	0	0	0	1	2	0
3	0.2.59.2	unclassified	1	2	0	0	0	0	0	0	2	0	0	0
3	0.2.60.1	c__Deinococci	2	19	8	0	14	9	5	2	1	1	0	0
3	0.2.61.1	c__	1	4	0	1	0	0	0	0	0	3	1	3
3	0.2.62.1	c__Methylacidiphilae	1	23	2	1	9	2	5	4	2	3	7	0
3	0.2.62.2	c__Opitutae	6	57	25	0	19	20	17	8	14	6	2	0
3	0.2.62.3	c__Pedosphaerae	3	78	17	1	21	21	22	17	20	18	6	0
3	0.2.62.4	c__Spartobacteria	1	14	8	0	3	1	2	1	0	0	2	1
3	0.2.62.5	c__Verruco-5	6	117	22	8	24	22	15	8	9	37	24	8
3	0.2.62.6	c__Verrucomicrobiae	1	81	32	0	38	32	17	15	10	7	3	1
3	0.2.62.7	unclassified	1	15	3	0	6	3	2	1	0	2	4	0
3	0.2.63.1	c__	1	3	1	0	1	1	0	0	1	0	0	0
3	0.2.64.1	c__	1	22	0	13	0	1	0	1	0	5	5	3
3	0.2.65.1	c__	1	5	0	1	0	0	0	0	2	3	4	1
3	0.2.65.2	c__Kazan-3B-09	1	18	1	3	0	1	1	1	7	7	9	3
3	0.2.65.3	c__SHA-109	1	6	0	2	0	0	0	0	0	4	0	1
3	0.2.65.4	unclassified	1	1	0	1	0	0	0	0	0	0	0	0
3	0.2.66.1	c__PRR-12	8	332	51	26	62	59	61	55	78	109	94	31
3	0.2.67.1	c__	1	5	0	3	0	0	0	0	0	0	0	2
3	0.2.68.1	c__Cloacamonae	1	11	0	0	0	0	0	0	3	8	8	0
3	0.2.69.1	c__	1	5	0	0	0	0	0	0	1	2	2	0
3	0.2.69.2	c__BS119	1	21	5	0	6	5	5	6	1	3	1	0
3	0.2.69.3	unclassified	1	6	1	0	2	1	1	0	3	0	0	0
3	0.2.70.1	unclassified	1	4011	527	470	497	486	491	250	502	697	725	405
4	0.1.1.1.1	o__	1	4	0	2	0	0	0	0	0	1	1	2
4	0.1.1.2.1	o__	1	2	0	0	0	0	0	0	1	1	2	0
4	0.1.1.3.1	o__	1	25	0	8	0	0	0	0	1	3	17	10
4	0.1.1.3.2	unclassified	1	6	0	4	0	0	0	0	0	1	6	2
4	0.1.1.4.1	o__	1	80	0	3	1	0	0	0	6	9	40	39
4	0.1.1.5.1	o__	1	425	1	254	0	0	0	0	11	25	133	152
4	0.1.1.5.2	o__B10	1	144	0	72	0	0	0	0	3	13	19	65
4	0.1.1.5.3	o__pGrfC26	1	216	0	71	0	0	1	2	17	43	111	78
4	0.1.1.5.4	unclassified	1	48	0	26	0	0	0	0	0	0	7	16
4	0.1.1.6.1	o__	1	1	0	1	0	0	0	0	0	0	1	0
4	0.1.1.7.1	o__	1	5	0	2	0	0	0	0	0	1	2	2
4	0.1.1.8.1	o__Cenarchaeales	2	268	48	0	94	59	82	40	55	27	3	1
4	0.1.1.8.2	o__Nitrososphaerales	1	7	1	0	5	5	4	0	4	4	1	0
4	0.1.1.9.1	o__	1	1	0	0	0	0	0	0	0	1	0	0
4	0.1.1.10.1	unclassified	1	21	0	6	0	0	0	0	0	0	12	10
4	0.1.2.1.1	o__	1	4	0	1	0	0	0	0	4	1	0	0
4	0.1.2.2.1	o__104A5	1	9	0	2	1	1	0	0	1	1	3	1
4	0.1.2.2.2	o__ArcA07	1	58	5	12	3	6	4	3	3	9	31	7
4	0.1.2.2.3	o__HydGC-84-221A	1	1	0	1	0	0	0	0	0	0	0	0
4	0.1.2.2.4	unclassified	1	12	2	2	4	3	5	1	1	2	3	4
4	0.1.2.3.1	o__Halobacteriales	1	1	0	0	0	0	0	0	0	1	0	0
4	0.1.2.4.1	o__Methanobacteriales	5	47	0	17	0	0	0	1	2	7	19	18
4	0.1.2.5.1	o__F99a103	1	1	0	1	0	0	0	0	0	0	0	0
4	0.1.2.5.2	o__Methanocellales	1	4	0	3	0	0	0	0	0	0	2	3
4	0.1.2.5.3	o__Methanomicrobiales	4	15	0	3	0	0	0	0	5	8	3	4
4	0.1.2.5.4	o__Methanosarcinales	3	10	0	1	1	0	0	0	3	6	4	2
4	0.1.2.5.5	unclassified	1	1	0	0	0	0	0	1	0	0	0	0
4	0.1.2.6.1	o__E2	8	216	4	34	6	6	8	3	35	73	128	26
4	0.1.2.6.2	o__Thermoplasmatales	1	3	0	0	0	0	0	0	1	3	0	0
4	0.1.2.6.3	unclassified	1	18	9	0	7	10	4	0	1	0	1	2
4	0.1.2.7.1	unclassified	1	71	6	10	2	5	3	2	3	6	24	27
4	0.1.3.1.1	o__Micrarchaeles	1	10	0	3	0	0	0	1	3	2	3	1
4	0.1.3.2.1	o__WCHD3-30	1	991	83	171	129	98	93	53	133	149	307	197
4	0.1.3.2.2	o__YLA114	1	513	69	23	91	104	103	90	147	116	77	11
4	0.1.3.2.3	unclassified	1	5	0	1	0	1	0	0	0	2	1	2
4	0.1.3.3.1	unclassified	1	5	1	1	1	1	1	0	0	1	1	0
4	0.1.4.1.1	unclassified	1	316	22	44	39	28	24	18	39	61	84	68
4	0.2.1.1.1	o__	1	8	0	4	0	0	0	0	1	1	3	1
4	0.2.2.1.1	o__	1	5	0	0	0	0	0	0	0	1	5	0
4	0.2.2.2.1	o__	1	1	0	0	0	0	0	0	0	1	1	0
4	0.2.2.3.1	o__	1	31	0	10	0	0	1	0	1	8	11	9
4	0.2.2.4.1	o__	1	11	0	3	0	0	0	0	3	7	6	3
4	0.2.2.5.1	o__	1	1	0	0	0	0	0	0	0	0	1	0
4	0.2.2.6.1	unclassified	1	3	0	0	0	0	0	0	1	2	1	0
4	0.2.3.1.1	o__	1	54	20	2	18	19	22	17	17	9	3	1
4	0.2.3.2.1	o__	1	13	4	0	1	3	4	2	5	1	0	0
4	0.2.3.3.1	o__	1	18	6	0	3	10	5	4	3	3	0	0
4	0.2.3.4.1	o__	1	44	5	0	5	7	22	15	24	3	0	0
4	0.2.3.5.1	o__BPC015	1	39	8	2	12	11	13	9	10	8	10	1
4	0.2.3.5.2	o__CCU21	1	26	5	0	7	7	7	7	10	10	5	3
4	0.2.3.5.3	o__iii1-15	3	122	39	1	39	43	49	42	48	27	2	1
4	0.2.3.5.4	unclassified	1	25	2	0	7	3	4	7	2	0	1	0
4	0.2.3.6.1	o__Acidobacteriales	1	1	0	0	0	0	0	0	1	0	0	0
4	0.2.3.7.1	o__	1	3	0	0	0	0	0	1	2	3	0	0
4	0.2.3.7.2	o__B110	1	71	15	2	17	21	22	15	24	20	8	1
4	0.2.3.7.3	o__MVS-40	1	32	1	10	1	1	1	0	7	14	14	9
4	0.2.3.8.1	o__	1	1	0	0	0	1	0	1	0	0	0	0
4	0.2.3.8.2	o__11-24	1	1	1	0	0	0	0	0	0	0	0	0
4	0.2.3.8.3	o__PK29	1	1	1	0	0	0	1	0	0	0	0	0
4	0.2.3.8.4	o__RB41	3	27	14	0	16	16	6	6	2	2	0	0
4	0.2.3.8.5	unclassified	1	1	1	0	0	0	0	0	0	0	0	0
4	0.2.3.9.1	o__E29	1	5	0	1	0	0	1	2	1	0	2	2
4	0.2.3.9.2	o__Ellin6513	1	10	0	0	2	1	2	7	7	3	0	0
4	0.2.3.10.1	o__	1	28	8	0	7	11	9	13	16	6	0	0
4	0.2.3.11.1	o__	1	6	1	0	3	3	5	4	2	1	0	0
4	0.2.3.12.1	o__Holophagales	2	18	6	0	6	6	0	0	1	4	4	0
4	0.2.3.13.1	o__	1	15	0	0	0	1	0	3	2	9	7	4
4	0.2.3.14.1	o__	1	4	2	0	3	3	1	1	0	0	0	0
4	0.2.3.15.1	o__	1	119	43	1	43	39	37	36	28	17	13	0
4	0.2.3.16.1	o__	1	1	0	0	0	0	1	0	0	0	0	0
4	0.2.3.17.1	o__Solibacterales	6	98	22	12	23	21	14	16	20	19	22	15
4	0.2.3.18.1	o__Sva0725	1	89	33	0	29	31	26	17	18	14	3	1
4	0.2.3.19.1	o__	1	3	0	0	0	0	0	0	0	1	0	2
4	0.2.3.20.1	o__	1	1	0	0	0	0	0	1	0	0	0	0
4	0.2.3.20.2	o__DS-18	1	6	2	0	2	2	3	3	4	4	0	0
4	0.2.3.20.3	unclassified	1	1	0	0	0	0	1	1	1	1	0	0
4	0.2.3.21.1	unclassified	1	81	20	2	14	18	16	13	15	10	3	1
4	0.2.4.1.1	o__	1	11	0	2	0	2	1	1	2	4	3	1
4	0.2.4.2.1	o__Acidimicrobiales	15	222	92	0	82	92	84	60	56	35	12	0
4	0.2.4.3.1	o__Actinomycetales	21	106	39	2	28	33	24	29	23	24	3	1
4	0.2.4.3.2	o__WCHB1-81	1	11	0	6	0	0	0	0	2	7	4	4
4	0.2.4.3.3	unclassified	1	2	0	0	0	1	0	0	1	0	0	0
4	0.2.4.4.1	o__	1	2	1	0	0	1	0	0	0	0	0	0
4	0.2.4.5.1	o__	1	4	2	0	3	0	1	0	0	0	0	0
4	0.2.4.5.2	o__0319-7L14	1	18	5	0	3	3	4	6	11	0	0	0
4	0.2.4.6.1	o__Euzebyales	1	6	2	0	1	3	3	1	1	0	0	0
4	0.2.4.6.2	o__Nitriliruptorales	1	14	6	0	7	5	1	0	1	0	0	0
4	0.2.4.7.1	o__	1	11	0	1	0	0	0	0	5	6	1	0
4	0.2.4.8.1	o__Rubrobacterales	1	5	1	0	1	0	1	0	2	0	0	0
4	0.2.4.9.1	o__	1	3	0	0	0	0	0	0	3	2	1	0
4	0.2.4.9.2	o__Gaiellales	3	35	9	0	8	11	15	10	15	9	1	0
4	0.2.4.9.3	o__Solirubrobacterales	4	38	20	0	12	12	6	10	7	8	2	0
4	0.2.4.9.4	unclassified	1	2	0	0	0	0	0	2	1	1	0	0
4	0.2.4.10.1	unclassified	1	21	6	1	7	3	4	2	4	3	1	0
4	0.2.5.1.1	o__	1	7	2	0	3	5	4	2	2	0	0	0
4	0.2.6.1.1	o__	1	3	0	0	0	1	0	2	0	0	0	0
4	0.2.6.2.1	o__Chthonomonadales	1	1	0	0	0	1	0	0	0	0	0	0
4	0.2.6.3.1	o__Fimbriimonadales	2	5	2	0	3	3	2	1	1	1	0	0
4	0.2.6.4.1	o__	1	2	0	1	0	0	0	0	0	0	0	1
4	0.2.6.5.1	o__GAB-B06	1	12	0	4	0	0	0	0	3	5	5	2
4	0.2.6.5.2	o__RB046	1	20	0	6	0	0	0	1	2	7	8	10
4	0.2.6.5.3	unclassified	1	4	0	3	0	0	0	0	0	0	2	1
4	0.2.7.1.1	o__	1	3	0	0	1	0	1	0	1	0	0	0
4	0.2.7.2.1	o__	1	9	0	5	0	0	0	0	0	1	6	3
4	0.2.7.3.1	o__	1	4	0	4	0	0	0	0	0	0	0	0
4	0.2.8.1.1	o__	1	21	0	3	0	0	1	1	9	5	9	5
4	0.2.8.2.1	o__	1	15	1	2	0	1	2	2	2	4	4	4
4	0.2.8.3.1	o__	1	44	6	5	2	5	6	3	5	14	11	3
4	0.2.8.4.1	unclassified	1	1	0	0	0	0	0	0	0	1	0	0
4	0.2.9.1.1	o__	1	1	0	0	0	0	0	0	0	0	1	1
4	0.2.9.2.1	o__	1	3	0	0	0	0	0	0	0	1	3	0
4	0.2.9.3.1	o__	1	18	15	0	17	11	8	1	0	0	0	0
4	0.2.9.4.1	o__Bacteroidales	9	163	2	26	7	5	2	3	25	77	78	21
4	0.2.9.5.1	o__Cytophagales	6	144	58	1	54	62	39	26	26	24	5	1
4	0.2.9.6.1	o__Flavobacteriales	5	195	108	2	88	77	50	22	24	33	22	5
4	0.2.9.7.1	o__Rhodothermales	4	83	45	0	31	32	29	21	13	7	3	0
4	0.2.9.8.1	o__Saprospirales	4	191	109	0	96	99	59	25	12	17	11	0
4	0.2.9.9.1	o__Sphingobacteriales	4	25	8	1	11	11	11	4	3	3	0	0
4	0.2.9.10.1	o__	1	1	0	0	0	0	0	1	0	0	0	0
4	0.2.9.11.1	unclassified	1	209	75	3	64	68	53	34	33	37	25	2
4	0.2.10.1.1	o__	1	4	0	2	0	0	0	0	0	0	1	1
4	0.2.11.1.1	o__Caldisericales	1	1	0	0	0	0	0	0	0	1	0	0
4	0.2.11.2.1	o__WCHB1-02	2	3	0	2	0	0	0	0	1	2	1	0
4	0.2.12.1.1	o__Caldithrixales	3	81	5	6	5	6	9	8	18	37	37	20
4	0.2.12.2.1	o__	1	10	1	1	0	1	1	0	4	5	3	0
4	0.2.12.2.2	o__GW-22	1	6	0	0	0	0	0	0	0	3	3	1
4	0.2.12.2.3	o__MSB-5B5	1	21	0	3	0	0	0	0	0	8	11	9
4	0.2.12.2.4	o__Ucn15732	1	26	11	0	9	10	6	7	6	7	1	0
4	0.2.12.2.5	o__WM105	1	1	0	0	0	0	0	0	0	0	1	0
4	0.2.12.2.6	unclassified	1	7	0	0	0	0	0	0	1	5	2	0
4	0.2.13.1.1	o__	1	3	0	0	0	0	3	0	1	0	0	0
4	0.2.13.1.2	o__Chlamydiales	7	581	117	8	116	177	180	128	122	95	24	2
4	0.2.13.1.3	unclassified	1	15	0	0	0	7	6	2	1	3	1	0
4	0.2.14.1.1	o__	1	5	0	1	0	0	1	0	0	4	3	0
4	0.2.14.2.1	o__A89	1	14	2	3	3	3	3	2	5	5	3	3
4	0.2.14.2.2	o__C20	1	11	2	2	2	4	3	4	5	7	2	1
4	0.2.14.2.3	o__PK329	1	18	6	1	5	5	5	6	7	5	2	2
4	0.2.14.2.4	unclassified	1	1	0	0	0	0	0	0	1	1	1	0
4	0.2.14.3.1	o__Ignavibacteriales	4	76	6	1	5	8	10	7	38	35	28	5
4	0.2.14.4.1	o__	1	4	0	0	1	0	0	0	1	2	1	1
4	0.2.14.5.1	o__	1	11	0	1	1	1	1	0	3	7	4	4
4	0.2.15.1.1	o__	1	10	0	5	1	0	0	0	0	0	3	2
4	0.2.15.1.2	o__A31	1	1	0	0	1	0	1	0	0	0	0	0
4	0.2.15.1.3	o__Anaerolineales	1	21	0	1	0	1	0	0	4	14	11	1
4	0.2.15.1.4	o__Ardenscatenales	1	2	1	0	2	1	0	1	0	0	0	0
4	0.2.15.1.5	o__CFB-26	1	13	3	0	2	4	4	3	5	3	1	2
4	0.2.15.1.6	o__Caldilineales	3	87	27	0	24	20	17	17	24	18	15	0
4	0.2.15.1.7	o__DRC31	1	3	0	0	0	1	0	0	2	0	0	0
4	0.2.15.1.8	o__GCA004	1	142	14	11	7	8	19	23	48	74	62	7
4	0.2.15.1.9	o__H39	1	5	2	0	1	2	3	2	3	2	0	0
4	0.2.15.1.10	o__MSB-1E9	1	14	0	3	0	0	0	0	1	7	10	4
4	0.2.15.1.11	o__O4D2Z37	1	4	0	0	0	0	0	0	0	1	3	0
4	0.2.15.1.12	o__OPB11	1	25	0	6	0	0	0	1	3	7	11	7
4	0.2.15.1.13	o__S0208	1	79	27	3	20	25	28	21	25	19	16	4
4	0.2.15.1.14	o__SB-34	1	21	0	7	0	1	3	4	6	10	11	4
4	0.2.15.1.15	o__SBR1031	5	102	21	3	16	21	15	25	27	40	15	6
4	0.2.15.1.16	o__SHA-20	1	118	0	39	1	0	0	0	16	35	43	38
4	0.2.15.1.17	o__SJA-15	1	1	0	0	0	0	0	0	0	1	0	0
4	0.2.15.1.18	o__envOPS12	1	26	4	0	4	3	5	9	9	10	10	1
4	0.2.15.1.19	o__pLW-97	1	1	1	0	1	0	0	0	0	1	0	0
4	0.2.15.1.20	unclassified	1	187	10	30	8	10	15	12	30	43	66	36
4	0.2.15.2.1	o__	1	1	0	0	0	0	1	0	0	0	0	0
4	0.2.15.3.1	o__	1	56	0	28	0	0	0	0	4	11	21	20
4	0.2.15.3.2	o__Dehalococcoidales	3	1547	0	1000	1	0	1	2	46	178	379	422
4	0.2.15.3.3	o__FS117-23B-02	1	16	0	7	0	0	0	0	2	7	6	7
4	0.2.15.3.4	o__GIF9	1	352	0	144	0	2	1	1	17	55	79	181
4	0.2.15.3.5	unclassified	1	67	0	38	0	0	0	0	4	7	13	20
4	0.2.15.4.1	o__	1	28	6	0	9	11	7	8	14	4	2	0
4	0.2.15.5.1	o__	1	6	1	0	3	3	3	1	3	0	0	0
4	0.2.15.6.1	o__	1	2	0	0	0	0	0	1	0	1	0	0
4	0.2.15.6.2	o__JG30-KF-AS9	1	1	0	0	0	0	0	0	1	0	0	0
4	0.2.15.6.3	o__Ktedonobacterales	1	1	0	0	0	1	0	0	0	0	0	0
4	0.2.15.6.4	o__TK10	1	1	0	0	0	0	0	1	0	0	0	0
4	0.2.15.6.5	o__Thermogemmatisporales	1	1	0	0	1	0	0	0	0	0	0	0
4	0.2.15.6.6	unclassified	1	1	0	0	0	1	0	0	0	0	0	0
4	0.2.15.7.1	o__	1	54	13	5	14	18	20	14	21	11	5	3
4	0.2.15.8.1	o__	1	82	39	0	37	30	33	30	31	10	2	0
4	0.2.15.9.1	o__	1	1	0	1	0	0	0	0	0	0	0	0
4	0.2.15.10.1	o__	1	1	0	0	0	1	1	0	0	0	0	0
4	0.2.15.10.2	o__AKYG885	1	1	0	0	1	0	1	0	0	0	0	0
4	0.2.15.11.1	o__	1	41	14	0	19	20	12	18	17	12	0	0
4	0.2.15.11.2	o__TK18	1	3	1	0	2	2	2	0	0	0	0	0
4	0.2.15.11.3	o__mle1-48	1	18	8	0	11	11	8	6	4	4	0	0
4	0.2.15.12.1	o__AKYG1722	1	3	1	0	3	1	2	1	1	1	0	0
4	0.2.15.12.2	o__JG30-KF-CM45	1	4	1	0	0	0	0	1	1	1	0	0
4	0.2.15.13.1	unclassified	1	241	8	96	9	14	13	5	20	26	50	62
4	0.2.16.1.1	o__MLE1-12	1	6	4	0	6	5	3	2	2	2	0	0
4	0.2.16.1.2	o__SM1D11	1	16	4	0	3	4	5	4	6	0	0	0
4	0.2.16.1.3	o__SM2F09	1	19	9	0	6	4	5	3	2	1	0	0
4	0.2.16.1.4	o__YS2	1	15	0	1	1	0	1	0	3	9	8	0
4	0.2.16.1.5	unclassified	1	10	3	0	2	6	6	2	1	1	0	0
4	0.2.16.2.1	o__	1	2	0	0	1	0	0	0	0	1	1	0
4	0.2.16.2.2	o__Chlorophyta	3	9	4	1	3	7	1	1	2	2	3	0
4	0.2.16.2.3	o__Cryptophyta	1	3	0	0	2	2	1	0	0	0	0	0
4	0.2.16.2.4	o__Haptophyceae	1	2	0	0	0	1	0	0	1	1	0	0
4	0.2.16.2.5	o__Stramenopiles	1	141	41	3	45	39	15	10	19	12	32	1
4	0.2.16.2.6	o__Streptophyta	1	2	0	0	0	0	0	0	0	1	0	1
4	0.2.16.2.7	o__UA01	1	1	0	0	0	0	0	1	0	0	0	0
4	0.2.16.2.8	unclassified	1	2	0	0	0	1	0	0	0	0	1	0
4	0.2.16.3.1	o__	1	2	0	0	0	1	1	0	0	0	0	0
4	0.2.16.4.1	o__Nostocales	1	2	0	0	0	2	0	0	0	0	0	0
4	0.2.16.4.2	o__Stigonematales	1	2	1	0	1	0	1	0	0	0	0	0
4	0.2.16.5.1	o__Chroococcales	3	22	12	0	12	12	8	4	0	2	2	0
4	0.2.16.6.1	o__Pseudanabaenales	1	6	0	0	4	2	1	0	0	0	1	0
4	0.2.16.6.2	o__Synechococcales	1	8	3	0	4	3	0	2	3	2	4	0
4	0.2.16.7.1	unclassified	1	11	5	0	5	5	4	1	0	0	0	0
4	0.2.17.1.1	o__	1	4	0	0	0	0	0	0	1	1	3	0
4	0.2.17.2.1	o__	1	2	0	2	0	0	0	0	0	0	0	1
4	0.2.17.3.1	o__	1	9	1	1	2	5	1	2	1	1	2	1
4	0.2.17.3.2	o__Elusimicrobiales	2	15	0	7	0	0	0	3	2	1	5	2
4	0.2.17.3.3	o__FAC88	1	7	1	0	2	2	3	0	1	0	0	0
4	0.2.17.3.4	o__IIb	1	33	13	1	9	14	10	6	2	3	2	3
4	0.2.17.3.5	o__MD2894-B20	1	3	0	2	0	0	0	0	0	2	1	0
4	0.2.17.3.6	o__MVP-88	1	30	5	1	8	12	7	6	9	1	0	0
4	0.2.17.3.7	unclassified	1	10	2	0	1	0	2	0	1	2	2	0
4	0.2.17.4.1	o__	1	9	0	0	1	1	2	1	2	4	3	2
4	0.2.17.5.1	o__	1	25	0	12	0	0	0	0	0	8	3	7
4	0.2.17.6.1	unclassified	1	25	2	0	4	5	5	3	2	6	4	1
4	0.2.18.1.1	o__	1	1	1	0	0	0	0	0	0	0	0	0
4	0.2.19.1.1	o__	1	5	0	1	0	0	0	0	1	2	1	0
4	0.2.20.1.1	o__	1	6	0	0	0	0	0	0	0	4	1	2
4	0.2.20.2.1	o__258ds10	1	1	0	0	0	0	0	0	0	1	0	0
4	0.2.20.2.2	o__Ucp1540	1	9	6	0	1	1	0	1	0	1	2	0
4	0.2.20.2.3	unclassified	1	2	2	0	0	1	0	0	0	0	0	0
4	0.2.20.3.1	o__	1	1	0	1	0	0	0	0	0	0	0	0
4	0.2.20.3.2	o__TG3-1	4	11	0	0	0	0	0	0	3	6	4	0
4	0.2.20.3.3	unclassified	1	2	0	1	0	0	0	0	0	0	0	1
4	0.2.20.4.1	unclassified	1	4	0	1	0	0	0	1	0	0	2	1
4	0.2.21.1.1	o__Bacillales	8	73	19	4	22	16	15	5	14	27	3	0
4	0.2.21.1.2	o__Gemellales	1	1	1	0	1	1	0	0	0	0	0	0
4	0.2.21.1.3	o__Lactobacillales	3	5	0	1	0	2	0	1	1	3	0	0
4	0.2.21.1.4	unclassified	1	3	0	0	1	1	0	0	1	0	0	0
4	0.2.21.2.1	o__Clostridiales	17	195	8	16	9	13	22	25	51	74	37	14
4	0.2.21.2.2	o__Halanaerobiales	2	3	0	0	0	0	0	0	0	1	0	2
4	0.2.21.2.3	o__OPB54	1	15	0	4	1	3	1	1	2	4	1	3
4	0.2.21.2.4	unclassified	1	7	0	2	0	1	0	0	0	2	0	2
4	0.2.21.3.1	unclassified	1	5	0	0	0	0	1	0	1	0	2	1
4	0.2.22.1.1	o__Fusobacteriales	2	3	1	0	0	1	0	0	1	0	1	0
4	0.2.23.1.1	o__	1	1	0	0	0	0	0	1	0	0	0	0
4	0.2.24.1.1	o__	1	9	0	0	3	4	2	0	0	1	1	0
4	0.2.24.2.1	o__	1	48	5	1	2	5	5	2	6	12	21	4
4	0.2.24.3.1	o__	1	45	5	1	3	8	5	5	12	18	15	1
4	0.2.24.4.1	o__	1	2	1	0	0	1	0	0	0	0	0	0
4	0.2.24.5.1	o__	1	93	43	2	43	36	23	7	9	2	3	3
4	0.2.24.6.1	o__	1	8	0	0	0	0	2	0	3	4	1	0
4	0.2.24.7.1	o__	1	11	5	0	4	2	6	1	2	0	0	0
4	0.2.24.8.1	o__	1	5	2	0	4	1	2	1	0	0	0	0
4	0.2.24.9.1	unclassified	1	4	0	0	2	2	1	0	0	1	0	0
4	0.2.25.1.1	o__	1	22	1	2	1	1	0	1	6	12	11	3
4	0.2.25.2.1	o__	1	10	1	0	4	0	1	1	7	2	2	0
4	0.2.25.3.1	o__	1	66	3	3	2	5	5	7	12	28	32	2
4	0.2.25.4.1	o__	1	19	0	4	0	0	0	0	1	4	10	13
4	0.2.25.5.1	unclassified	1	7	1	0	2	1	1	1	1	3	4	1
4	0.2.26.1.1	o__	1	17	0	5	1	0	1	0	4	5	7	5
4	0.2.27.1.1	o__	1	1	1	0	0	0	1	0	1	0	0	0
4	0.2.27.2.1	o__	1	62	17	1	23	17	21	26	23	20	5	5
4	0.2.27.3.1	o__	1	153	52	0	41	53	46	39	61	31	10	4
4	0.2.27.4.1	o__	1	1	1	0	1	1	0	0	0	0	0	0
4	0.2.27.5.1	o__	1	17	8	0	8	6	6	7	4	2	2	1
4	0.2.27.6.1	o__	1	4	2	0	0	2	0	0	1	1	0	0
4	0.2.27.7.1	o__	1	5	0	1	0	0	0	1	1	2	1	5
4	0.2.27.8.1	o__	1	2	0	0	0	0	0	1	2	1	0	0
4	0.2.27.8.2	o__Gemmatimonadales	2	4	1	0	1	0	1	1	0	0	0	0
4	0.2.27.8.3	o__KD8-87	1	2	0	0	0	0	1	1	0	0	0	0
4	0.2.27.8.4	unclassified	1	1	0	0	0	0	1	0	0	0	0	0
4	0.2.27.9.1	o__	1	15	0	3	0	0	0	0	3	6	7	1
4	0.2.27.10.1	unclassified	1	8	3	0	4	2	3	3	5	3	0	0
4	0.2.28.1.1	o__	1	1	0	0	0	0	0	0	0	0	1	0
4	0.2.29.1.1	o__	1	1	0	0	0	0	0	0	0	0	1	0
4	0.2.30.1.1	o__	1	18	0	0	1	0	0	0	2	7	14	0
4	0.2.30.2.1	o__	1	1	0	0	0	0	0	0	0	0	0	1
4	0.2.30.3.1	o__	1	1	0	0	0	0	0	0	0	1	0	0
4	0.2.30.4.1	unclassified	1	14	0	1	0	0	0	0	0	5	8	3
4	0.2.31.1.1	o__	1	14	0	0	0	1	0	0	1	9	5	1
4	0.2.31.2.1	unclassified	1	2	0	0	0	0	0	0	1	1	2	0
4	0.2.32.1.1	o__	1	14	0	7	0	0	0	0	0	3	7	3
4	0.2.33.1.1	o__Lentisphaerales	3	37	10	0	17	13	13	6	8	5	0	0
4	0.2.33.1.2	o__Victivallales	1	6	1	1	0	0	0	0	1	3	1	1
4	0.2.33.1.3	o__Z20	1	8	0	0	0	0	0	0	2	3	2	1
4	0.2.33.1.4	unclassified	1	6	1	0	2	1	1	1	0	0	1	0
4	0.2.34.1.1	o__	1	1	0	0	0	0	1	0	0	0	0	0
4	0.2.35.1.1	o__	1	6	0	2	0	0	0	0	0	3	2	1
4	0.2.36.1.1	o__JH-WHS47	1	3	0	2	1	0	0	0	1	0	2	3
4	0.2.36.1.2	o__Methylomirabiliales	1	9	0	0	0	1	1	2	4	5	0	0
4	0.2.36.1.3	unclassified	1	4	0	1	0	0	1	0	0	0	3	2
4	0.2.36.2.1	o__	1	1	0	0	0	0	0	0	1	0	0	0
4	0.2.37.1.1	o__	1	53	8	6	11	12	12	9	13	13	7	5
4	0.2.37.2.1	o__	1	1	0	0	0	0	0	1	0	0	0	0
4	0.2.37.3.1	o__	1	8	0	0	1	1	2	1	2	2	0	0
4	0.2.37.4.1	unclassified	1	2	0	0	1	0	0	0	0	1	0	0
4	0.2.38.1.1	o__Nitrospirales	7	128	20	13	19	20	27	24	45	38	22	17
4	0.2.39.1.1	o__	1	1	0	0	0	0	1	0	0	0	0	0
4	0.2.40.1.1	o__	1	178	2	63	2	7	6	7	20	25	40	62
4	0.2.40.2.1	o__	1	322	48	10	29	56	62	48	76	99	56	22
4	0.2.40.3.1	o__	1	24	3	0	3	6	8	9	11	4	0	3
4	0.2.40.4.1	o__	1	14	0	0	1	0	1	0	3	10	2	0
4	0.2.40.5.1	o__	1	295	81	2	43	93	94	68	71	54	5	3
4	0.2.40.6.1	unclassified	1	130	21	14	19	27	25	25	13	21	15	11
4	0.2.41.1.1	o__Acetothermales	1	4	2	0	2	2	1	1	3	0	0	0
4	0.2.41.2.1	o__	1	12	0	2	0	0	0	0	2	6	7	0
4	0.2.42.1.1	o__	1	3	0	0	0	0	3	1	2	2	0	0
4	0.2.42.2.1	o__	1	71	4	6	2	5	12	12	16	20	27	10
4	0.2.42.3.1	o__	1	9	0	0	0	0	1	1	3	2	1	1
4	0.2.42.4.1	o__	1	18	0	1	0	4	2	2	2	7	3	2
4	0.2.42.4.2	o__K2-4-19	1	1	0	0	0	0	0	0	1	0	0	0
4	0.2.42.4.3	o__d153	1	3	1	0	0	0	1	1	1	0	0	0
4	0.2.42.4.4	unclassified	1	9	1	0	0	2	3	3	2	2	2	2
4	0.2.42.5.1	unclassified	1	3	0	1	0	0	0	2	0	1	1	1
4	0.2.43.1.1	o__	1	22	0	6	0	0	1	0	2	8	10	2
4	0.2.43.2.1	o__	1	98	0	19	3	0	4	3	19	36	36	11
4	0.2.43.3.1	o__	1	61	16	0	27	15	19	6	5	1	5	0
4	0.2.43.4.1	o__	1	44	7	0	7	11	9	7	12	15	5	0
4	0.2.43.4.2	o__GIF10	3	245	15	37	25	22	29	17	46	66	53	18
4	0.2.43.4.3	unclassified	1	4	0	0	0	0	0	0	1	2	0	1
4	0.2.43.5.1	unclassified	1	35	1	4	1	1	4	2	5	9	11	4
4	0.2.44.1.1	o__	1	74	0	37	0	1	0	1	2	14	36	25
4	0.2.44.1.2	o__HMMVPog-54	1	13	0	5	1	0	0	0	4	7	7	2
4	0.2.44.1.3	o__SHA-124	1	3	0	1	0	0	0	0	2	3	2	1
4	0.2.44.1.4	unclassified	1	20	0	5	0	0	0	0	3	9	10	4
4	0.2.44.2.1	o__	1	23	0	1	0	0	0	0	1	8	19	2
4	0.2.44.3.1	o__	1	3	0	0	0	0	0	0	0	2	0	1
4	0.2.44.4.1	unclassified	1	1	0	0	0	0	0	0	0	0	1	0
4	0.2.45.1.1	o__SB-45	1	14	0	2	0	1	0	0	3	7	3	3
4	0.2.46.1.1	o__	1	53	20	0	22	24	24	17	18	10	1	1
4	0.2.47.1.1	o__	1	52	11	2	14	17	13	9	16	11	10	0
4	0.2.47.2.1	o__	1	23	9	0	11	12	6	5	4	3	0	0
4	0.2.47.3.1	o__	1	74	21	0	31	21	17	14	19	5	0	0
4	0.2.47.4.1	o__Brocadiales	2	20	1	0	1	1	6	6	13	8	0	0
4	0.2.47.5.1	o__MVS-107	1	10	2	0	8	4	2	2	2	2	0	0
4	0.2.47.5.2	o__Ucm1571	1	9	0	0	0	1	2	1	3	3	2	0
4	0.2.47.5.3	o__d113	1	26	12	0	9	12	9	6	4	3	2	0
4	0.2.47.6.1	o__	1	49	5	12	5	4	4	1	10	12	17	7
4	0.2.47.6.2	o__T8-B82	1	22	0	8	0	0	0	0	1	8	7	4
4	0.2.47.7.1	o__	1	5	3	0	4	2	3	0	2	1	0	1
4	0.2.47.7.2	o__CL500-15	1	92	34	0	45	37	19	13	13	7	12	0
4	0.2.47.7.3	o__agg27	1	211	92	0	124	81	59	32	24	14	7	0
4	0.2.47.7.4	unclassified	1	4	2	0	2	3	2	3	0	0	0	0
4	0.2.47.8.1	o__	1	5	0	0	1	1	1	1	3	2	0	0
4	0.2.47.8.2	o__AKAU3564	1	156	0	70	0	0	0	0	15	36	41	47
4	0.2.47.8.3	o__C86	1	50	17	0	16	23	13	3	9	6	7	1
4	0.2.47.8.4	o__CCM11a	1	91	30	0	24	23	20	19	39	20	5	1
4	0.2.47.8.5	o__CPla-3	1	1	0	0	0	0	0	0	0	1	0	0
4	0.2.47.8.6	o__MBMPE71	1	22	0	8	0	0	0	0	0	5	14	5
4	0.2.47.8.7	o__MSBL9	1	446	1	125	0	1	2	5	40	124	217	154
4	0.2.47.8.8	o__ODP1230B3009	1	21	0	11	0	0	0	1	4	4	9	7
4	0.2.47.8.9	o__Phycisphaerales	3	216	103	0	107	81	74	36	51	25	7	1
4	0.2.47.8.10	o__Pla1	1	67	3	6	4	3	7	7	12	36	27	13
4	0.2.47.8.11	o__S-70	1	19	6	0	4	7	5	2	9	6	2	0
4	0.2.47.8.12	o__SHA-43	1	50	3	9	0	3	3	1	4	11	22	10
4	0.2.47.8.13	o__SHUX583	1	9	0	4	0	0	0	0	1	0	4	1
4	0.2.47.8.14	o__WD2101	1	6	0	2	2	2	0	0	1	0	1	2
4	0.2.47.8.15	o__mle1-8	1	39	2	9	1	2	4	5	9	8	9	7
4	0.2.47.8.16	unclassified	1	93	5	15	5	4	7	5	13	18	28	23
4	0.2.47.9.1	o__	1	127	48	0	65	55	39	25	26	10	10	1
4	0.2.47.10.1	o__	1	15	4	0	3	4	2	1	2	4	3	1
4	0.2.47.11.1	o__	1	11	4	0	8	6	7	4	2	1	1	0
4	0.2.47.11.2	o__B97	1	17	5	0	4	7	6	1	3	2	1	0
4	0.2.47.11.3	o__Gemmatales	3	57	19	0	32	30	18	12	6	5	0	0
4	0.2.47.11.4	o__Pirellulales	1	729	237	29	283	254	199	108	122	114	92	20
4	0.2.47.11.5	o__Planctomycetales	1	154	45	0	75	56	51	29	43	28	4	0
4	0.2.47.11.6	unclassified	1	21	5	0	7	10	4	2	3	0	0	0
4	0.2.47.12.1	o__	1	3	0	0	0	0	0	0	1	2	2	0
4	0.2.47.13.1	o__	1	3	1	0	1	1	1	0	0	0	0	0
4	0.2.47.13.2	o__DH61	1	2	1	0	0	0	1	0	0	0	0	0
4	0.2.47.13.3	o__PeHg47	1	7	0	1	1	1	0	0	1	1	3	2
4	0.2.47.13.4	o__p04_C01	1	12	1	4	1	1	0	1	2	2	1	3
4	0.2.47.14.1	unclassified	1	263	45	25	62	51	33	23	31	49	35	28
4	0.2.48.1.1	o__	1	36	2	14	2	2	2	1	0	10	13	11
4	0.2.49.1.1	o__	1	22	4	0	3	4	2	4	15	6	0	0
4	0.2.49.2.1	o__	1	22	8	0	12	11	6	4	8	6	1	0
4	0.2.49.2.2	o__BD7-3	1	55	19	0	13	8	13	11	8	7	1	0
4	0.2.49.2.3	o__Caulobacterales	1	6	2	0	2	3	0	0	0	0	0	0
4	0.2.49.2.4	o__Ellin329	1	12	7	0	1	4	9	6	8	3	0	0
4	0.2.49.2.5	o__Kiloniellales	2	8	5	0	1	3	3	0	2	0	0	0
4	0.2.49.2.6	o__Kordiimonadales	1	1	1	0	0	1	1	0	0	0	0	0
4	0.2.49.2.7	o__Rhizobiales	11	208	85	5	59	75	83	61	75	48	12	3
4	0.2.49.2.8	o__Rhodobacterales	3	118	50	5	45	46	26	20	23	26	13	1
4	0.2.49.2.9	o__Rhodospirillales	4	271	84	1	87	87	92	83	99	59	3	1
4	0.2.49.2.10	o__Rickettsiales	5	71	21	0	17	26	16	14	7	11	0	0
4	0.2.49.2.11	o__Sphingomonadales	4	47	27	0	17	21	10	9	10	6	4	1
4	0.2.49.2.12	unclassified	1	358	123	0	99	108	94	69	92	55	7	1
4	0.2.49.3.1	o__	1	25	14	0	9	10	11	10	11	10	2	1
4	0.2.49.3.2	o__Burkholderiales	6	24	13	0	8	9	4	5	5	5	0	2
4	0.2.49.3.3	o__Gallionellales	1	3	0	0	0	1	0	0	2	3	0	0
4	0.2.49.3.4	o__Hydrogenophilales	1	2	0	0	0	0	0	0	1	2	0	1
4	0.2.49.3.5	o__IS-44	1	1	1	0	1	1	0	0	0	0	0	0
4	0.2.49.3.6	o__MND1	1	19	10	0	6	5	8	7	13	4	0	0
4	0.2.49.3.7	o__Methylophilales	2	4	0	0	2	1	1	2	0	1	0	0
4	0.2.49.3.8	o__Neisseriales	1	1	0	0	0	0	0	0	0	0	0	1
4	0.2.49.3.9	o__Nitrosomonadales	2	7	3	0	2	1	2	2	2	2	1	0
4	0.2.49.3.10	o__Rhodocyclales	1	8	3	0	1	5	2	2	1	1	0	0
4	0.2.49.3.11	o__SBla14	1	1	0	0	1	0	0	0	0	0	0	0
4	0.2.49.3.12	o__SC-I-84	1	1	0	0	0	1	0	1	0	0	0	0
4	0.2.49.3.13	o__Tremblayales	1	1	0	0	0	0	0	0	1	0	0	0
4	0.2.49.3.14	unclassified	1	83	20	0	17	23	23	12	25	24	1	0
4	0.2.49.4.1	o__	1	273	27	71	19	22	18	13	23	51	79	88
4	0.2.49.4.2	o__AF420338	1	5	0	0	0	0	0	0	1	3	5	0
4	0.2.49.4.3	o__BPC076	1	155	0	52	0	0	1	1	4	9	67	77
4	0.2.49.4.4	o__Bdellovibrionales	3	133	32	0	33	26	32	17	24	12	5	1
4	0.2.49.4.5	o__DTB120	1	19	0	0	0	0	1	7	10	15	1	0
4	0.2.49.4.6	o__Desulfarculales	1	159	0	27	0	0	2	1	26	69	88	49
4	0.2.49.4.7	o__Desulfobacterales	4	378	14	5	15	21	21	26	98	191	184	31
4	0.2.49.4.8	o__Desulfovibrionales	1	1	0	0	0	0	0	0	0	1	1	0
4	0.2.49.4.9	o__Desulfuromonadales	4	47	5	0	5	4	6	9	16	28	16	2
4	0.2.49.4.10	o__Entotheonellales	2	71	13	2	11	19	23	21	26	15	3	3
4	0.2.49.4.11	o__FAC87	1	7	3	0	1	3	2	0	1	1	0	0
4	0.2.49.4.12	o__GMD14H09	1	14	7	0	4	6	3	2	2	1	0	1
4	0.2.49.4.13	o__IndB3-24	1	4	0	2	0	0	0	0	3	3	2	2
4	0.2.49.4.14	o__MBNT15	1	4	0	0	0	0	0	1	4	1	0	0
4	0.2.49.4.15	o__MIZ46	1	25	6	0	4	4	6	7	6	2	0	1
4	0.2.49.4.16	o__Myxococcales	10	573	151	12	163	187	143	88	110	90	34	9
4	0.2.49.4.17	o__NB1-j	5	252	123	0	99	102	86	71	55	38	13	1
4	0.2.49.4.18	o__NKB15	1	13	0	4	0	0	0	1	0	2	5	2
4	0.2.49.4.19	o__PB19	1	8	0	0	4	2	2	0	2	0	0	0
4	0.2.49.4.20	o__SAR324	1	6	0	2	0	0	0	0	0	2	2	2
4	0.2.49.4.21	o__Spirobacillales	1	61	13	0	15	15	11	9	8	5	2	0
4	0.2.49.4.22	o__Sva0485	1	19	0	0	0	0	0	1	3	9	12	2
4	0.2.49.4.23	o__Sva0853	4	58	11	0	17	15	20	14	32	17	0	0
4	0.2.49.4.24	o__Syntrophobacterales	5	208	50	8	45	52	56	39	72	77	31	16
4	0.2.49.4.25	unclassified	1	723	117	45	95	107	91	63	75	129	159	87
4	0.2.49.5.1	o__Campylobacterales	3	37	5	0	3	3	2	2	10	20	11	1
4	0.2.49.6.1	o__	1	44	16	0	11	12	10	5	2	2	1	1
4	0.2.49.6.2	o__Acidithiobacillales	1	1	0	0	1	0	0	0	0	0	0	0
4	0.2.49.6.3	o__Alteromonadales	11	110	44	0	43	45	25	16	23	22	8	2
4	0.2.49.6.4	o__Chromatiales	5	363	110	1	84	98	107	79	110	106	71	11
4	0.2.49.6.5	o__Enterobacteriales	1	3	1	0	1	1	0	0	0	0	0	1
4	0.2.49.6.6	o__HOC36	1	10	6	0	5	6	5	1	2	3	2	0
4	0.2.49.6.7	o__HTCC2188	3	30	13	0	13	13	4	7	4	3	6	0
4	0.2.49.6.8	o__Legionellales	5	345	114	5	69	86	81	45	54	41	8	8
4	0.2.49.6.9	o__Marinicellales	1	46	20	0	21	24	16	13	11	10	6	3
4	0.2.49.6.10	o__Methylococcales	4	134	23	0	21	25	62	38	37	31	2	0
4	0.2.49.6.11	o__Oceanospirillales	8	43	20	0	16	23	15	5	4	3	1	0
4	0.2.49.6.12	o__PYR10d3	1	1	0	0	0	0	0	0	1	1	0	0
4	0.2.49.6.13	o__Pseudomonadales	2	11	1	0	2	4	2	4	0	3	2	0
4	0.2.49.6.14	o__Thiohalorhabdales	2	13	6	0	5	10	5	4	1	3	1	0
4	0.2.49.6.15	o__Thiotrichales	3	239	83	0	77	59	49	38	54	45	43	5
4	0.2.49.6.16	o__Vibrionales	2	6	4	0	4	4	1	0	1	1	0	0
4	0.2.49.6.17	o__Xanthomonadales	2	17	5	0	3	6	5	2	6	6	2	2
4	0.2.49.6.18	unclassified	1	1366	396	1	279	302	321	171	221	196	116	11
4	0.2.49.7.1	o__CV90	1	55	27	0	19	29	11	7	1	2	1	0
4	0.2.49.7.2	o__PHOS-HD29	1	51	20	0	15	23	10	5	3	2	2	0
4	0.2.49.7.3	unclassified	1	1	1	0	0	1	0	0	0	0	0	0
4	0.2.49.8.1	o__Mariprofundales	1	7	0	0	0	0	2	1	3	3	0	0
4	0.2.49.9.1	unclassified	1	427	111	4	93	80	83	35	45	48	34	3
4	0.2.50.1.1	o__Arctic96B-7	1	9	1	0	0	1	0	0	3	7	2	0
4	0.2.50.1.2	o__SSW63Au	1	2	0	0	0	0	1	0	1	1	0	0
4	0.2.50.1.3	o__ZA3648c	2	4	0	1	0	0	0	0	2	0	1	0
4	0.2.50.1.4	o__noFP_H7	1	1	0	0	0	0	0	0	0	1	0	0
4	0.2.50.1.5	unclassified	1	1	0	0	0	0	0	0	0	1	0	0
4	0.2.51.1.1	o__	1	5	2	0	1	2	3	2	3	3	0	0
4	0.2.51.2.1	o__	1	1	0	0	0	0	1	0	0	0	0	0
4	0.2.51.3.1	o__	1	3	1	0	1	1	1	2	2	1	0	0
4	0.2.51.4.1	o__	1	7	2	0	3	3	2	3	4	3	0	0
4	0.2.51.5.1	unclassified	1	2	1	0	0	0	1	0	0	0	0	0
4	0.2.52.1.1	o__	1	44	0	18	0	0	0	0	5	10	20	16
4	0.2.53.1.1	o__	1	11	1	0	2	3	3	1	1	4	3	1
4	0.2.54.1.1	o__Brachyspirales	2	13	0	6	0	0	0	0	1	3	11	6
4	0.2.54.2.1	o__Brevinematales	1	1	0	0	0	0	0	0	0	0	1	0
4	0.2.54.3.1	o__	1	1	0	0	0	0	0	0	1	0	0	0
4	0.2.54.3.2	o__LG048	1	1	0	0	0	0	0	0	0	1	0	0
4	0.2.54.3.3	o__SBYZ_6080	1	1	0	1	0	0	0	0	0	0	0	0
4	0.2.54.4.1	o__Leptospirales	2	38	2	1	1	1	0	1	3	9	18	8
4	0.2.54.5.1	o__PL-11B10	1	3	0	0	0	0	0	0	0	2	1	0
4	0.2.54.6.1	o__M2PT2-76	1	4	0	0	0	0	0	0	0	1	3	0
4	0.2.54.6.2	o__Spirochaetales	1	99	6	16	6	6	7	6	12	23	47	30
4	0.2.54.6.3	unclassified	1	1	0	0	0	0	0	0	0	1	0	0
4	0.2.54.7.1	unclassified	1	4	1	0	0	0	0	0	0	0	0	3
4	0.2.55.1.1	o__	1	14	0	4	0	0	0	0	0	4	7	4
4	0.2.56.1.1	o__	1	5	0	0	1	0	2	0	0	3	0	0
4	0.2.56.2.1	o__	1	142	18	7	12	21	26	12	24	37	37	19
4	0.2.56.3.1	o__	1	283	62	4	57	99	65	51	51	35	10	5
4	0.2.56.3.2	o__S1198	1	25	6	0	2	5	8	2	4	6	1	0
4	0.2.56.3.3	o__YJF2-48	1	6	2	0	1	3	2	1	0	1	0	0
4	0.2.56.3.4	unclassified	1	26	8	3	1	5	4	2	4	4	1	2
4	0.2.56.4.1	unclassified	1	45	7	1	10	10	11	4	9	8	1	0
4	0.2.57.1.1	o__	1	4	0	0	0	2	1	0	1	0	0	0
4	0.2.57.2.1	o__	1	5	4	0	4	3	2	0	1	0	0	0
4	0.2.57.3.1	o__	1	3	1	0	0	1	0	1	0	0	0	0
4	0.2.57.4.1	unclassified	1	2	1	0	0	0	2	0	0	1	0	0
4	0.2.58.1.1	o__	1	3	0	0	0	0	0	0	0	2	2	0
4	0.2.59.1.1	o__	1	2	0	0	0	0	0	0	0	1	2	0
4	0.2.59.2.1	unclassified	1	2	0	0	0	0	0	0	2	0	0	0
4	0.2.60.1.1	o__Deinococcales	2	18	8	0	14	9	5	1	1	0	0	0
4	0.2.60.1.2	o__Thermales	1	1	0	0	0	0	0	1	0	1	0	0
4	0.2.61.1.1	o__	1	4	0	1	0	0	0	0	0	3	1	3
4	0.2.62.1.1	o__S-BQ2-57	1	23	2	1	9	2	5	4	2	3	7	0
4	0.2.62.2.1	o__	1	13	4	0	4	3	5	4	5	3	1	0
4	0.2.62.2.2	o__Cerasicoccales	1	4	3	0	2	1	1	0	0	0	0	0
4	0.2.62.2.3	o__Opitutales	1	3	1	0	1	1	1	2	1	0	0	0
4	0.2.62.2.4	o__Pelagicoccales	1	4	4	0	1	1	0	0	0	0	0	0
4	0.2.62.2.5	o__Puniceicoccales	1	7	3	0	3	2	2	0	1	0	1	0
4	0.2.62.2.6	unclassified	1	26	10	0	8	12	8	2	7	3	0	0
4	0.2.62.3.1	o__	1	6	2	0	2	2	1	0	1	0	0	0
4	0.2.62.3.2	o__Pedosphaerales	3	55	10	1	13	12	16	14	14	14	6	0
4	0.2.62.3.3	unclassified	1	17	5	0	6	7	5	3	5	4	0	0
4	0.2.62.4.1	o__Chthoniobacterales	2	14	8	0	3	1	2	1	0	0	2	1
4	0.2.62.5.1	o__	1	6	3	0	1	2	2	1	2	0	0	0
4	0.2.62.5.2	o__LD1-PB3	3	15	5	0	4	5	5	2	1	2	2	0
4	0.2.62.5.3	o__R76-B128	1	4	1	0	1	0	0	2	2	2	2	1
4	0.2.62.5.4	o__SS1-B-03-39	1	2	0	0	1	1	0	0	0	0	0	0
4	0.2.62.5.5	o__WCHB1-41	1	70	5	8	8	5	5	2	4	32	19	6
4	0.2.62.5.6	unclassified	1	20	8	0	9	9	3	1	0	1	1	1
4	0.2.62.6.1	o__Verrucomicrobiales	1	81	32	0	38	32	17	15	10	7	3	1
4	0.2.62.7.1	unclassified	1	15	3	0	6	3	2	1	0	2	4	0
4	0.2.63.1.1	o__	1	3	1	0	1	1	0	0	1	0	0	0
4	0.2.64.1.1	o__	1	22	0	13	0	1	0	1	0	5	5	3
4	0.2.65.1.1	o__	1	5	0	1	0	0	0	0	2	3	4	1
4	0.2.65.2.1	o__	1	18	1	3	0	1	1	1	7	7	9	3
4	0.2.65.3.1	o__	1	6	0	2	0	0	0	0	0	4	0	1
4	0.2.65.4.1	unclassified	1	1	0	1	0	0	0	0	0	0	0	0
4	0.2.66.1.1	o__	1	31	10	0	6	6	6	5	9	10	11	1
4	0.2.66.1.2	o__GN03	3	32	4	0	4	3	3	1	8	14	15	1
4	0.2.66.1.3	o__LD1-PA13	1	17	3	0	4	5	5	7	8	5	2	0
4	0.2.66.1.4	o__PBS-III-9	1	56	0	23	0	0	0	0	3	18	21	28
4	0.2.66.1.5	o__SSS58A	1	17	0	0	0	0	0	0	4	10	12	0
4	0.2.66.1.6	o__Sediment-1	5	156	28	3	40	38	41	35	39	46	26	1
4	0.2.66.1.7	o__wb1_H11	1	20	6	0	8	7	6	6	5	4	6	0
4	0.2.66.1.8	unclassified	1	3	0	0	0	0	0	1	2	2	1	0
4	0.2.67.1.1	o__	1	5	0	3	0	0	0	0	0	0	0	2
4	0.2.68.1.1	o__Cloacamonales	3	11	0	0	0	0	0	0	3	8	8	0
4	0.2.69.1.1	o__	1	5	0	0	0	0	0	0	1	2	2	0
4	0.2.69.2.1	o__	1	21	5	0	6	5	5	6	1	3	1	0
4	0.2.69.3.1	unclassified	1	6	1	0	2	1	1	0	3	0	0	0
4	0.2.70.1.1	unclassified	1	4011	527	470	497	486	491	250	502	697	725	405
5	0.1.1.1.1.1	f__	1	4	0	2	0	0	0	0	0	1	1	2
5	0.1.1.2.1.1	f__	1	2	0	0	0	0	0	0	1	1	2	0
5	0.1.1.3.1.1	f__	1	25	0	8	0	0	0	0	1	3	17	10
5	0.1.1.3.2.1	unclassified	1	6	0	4	0	0	0	0	0	1	6	2
5	0.1.1.4.1.1	f__	1	80	0	3	1	0	0	0	6	9	40	39
5	0.1.1.5.1.1	f__	1	425	1	254	0	0	0	0	11	25	133	152
5	0.1.1.5.2.1	f__	1	144	0	72	0	0	0	0	3	13	19	65
5	0.1.1.5.3.1	f__	1	216	0	71	0	0	1	2	17	43	111	78
5	0.1.1.5.4.1	unclassified	1	48	0	26	0	0	0	0	0	0	7	16
5	0.1.1.6.1.1	f__	1	1	0	1	0	0	0	0	0	0	1	0
5	0.1.1.7.1.1	f__	1	5	0	2	0	0	0	0	0	1	2	2
5	0.1.1.8.1.1	f__Cenarchaeaceae	3	267	48	0	94	59	82	40	54	27	3	1
5	0.1.1.8.1.2	f__SAGMA-X	1	1	0	0	0	0	0	0	1	0	0	0
5	0.1.1.8.2.1	f__Nitrososphaeraceae	1	7	1	0	5	5	4	0	4	4	1	0
5	0.1.1.9.1.1	f__	1	1	0	0	0	0	0	0	0	1	0	0
5	0.1.1.10.1.1	unclassified	1	21	0	6	0	0	0	0	0	0	12	10
5	0.1.2.1.1.1	f__	1	4	0	1	0	0	0	0	4	1	0	0
5	0.1.2.2.1.1	f__	1	9	0	2	1	1	0	0	1	1	3	1
5	0.1.2.2.2.1	f__	1	58	5	12	3	6	4	3	3	9	31	7
5	0.1.2.2.3.1	f__	1	1	0	1	0	0	0	0	0	0	0	0
5	0.1.2.2.4.1	unclassified	1	12	2	2	4	3	5	1	1	2	3	4
5	0.1.2.3.1.1	f__Halobacteriaceae	1	1	0	0	0	0	0	0	0	1	0	0
5	0.1.2.4.1.1	f__	1	3	0	1	0	0	0	0	1	0	1	0
5	0.1.2.4.1.2	f__MSBL1	3	14	0	9	0	0	0	0	0	5	3	3
5	0.1.2.4.1.3	f__Methanobacteriaceae	1	3	0	0	0	0	0	1	1	1	1	0
5	0.1.2.4.1.4	f__WSA2	1	17	0	7	0	0	0	0	0	1	8	10
5	0.1.2.4.1.5	unclassified	1	10	0	0	0	0	0	0	0	0	6	5
5	0.1.2.5.1.1	f__	1	1	0	1	0	0	0	0	0	0	0	0
5	0.1.2.5.2.1	f__Methanocellaceae	1	4	0	3	0	0	0	0	0	0	2	3
5	0.1.2.5.3.1	f__	1	2	0	1	0	0	0	0	0	0	0	2
5	0.1.2.5.3.2	f__Methanomicrobiaceae	3	5	0	0	0	0	0	0	3	3	1	0
5	0.1.2.5.3.3	f__Methanoregulaceae	3	3	0	1	0	0	0	0	1	1	1	1
5	0.1.2.5.3.4	unclassified	1	5	0	1	0	0	0	0	1	4	1	1
5	0.1.2.5.4.1	f__ANME-2a-2b	1	1	0	0	0	0	0	0	0	1	0	0
5	0.1.2.5.4.2	f__Methanosaetaceae	1	2	0	1	0	0	0	0	1	0	1	1
5	0.1.2.5.4.3	f__Methanosarcinaceae	4	7	0	0	1	0	0	0	2	5	3	1
5	0.1.2.5.5.1	unclassified	1	1	0	0	0	0	0	1	0	0	0	0
5	0.1.2.6.1.1	f__	1	32	0	7	0	0	2	0	5	8	13	2
5	0.1.2.6.1.2	f__20c-4	1	2	0	0	0	0	0	0	0	0	2	0
5	0.1.2.6.1.3	f__CCA47	1	3	0	0	0	0	0	0	0	2	2	1
5	0.1.2.6.1.4	f__DHVEG-1	1	104	0	10	0	0	1	1	20	43	77	15
5	0.1.2.6.1.5	f__Marine_group_II	1	1	1	0	0	0	0	0	0	0	0	0
5	0.1.2.6.1.6	f__Methanomassiliicoccaceae	1	32	0	8	0	0	0	1	8	10	18	4
5	0.1.2.6.1.7	f__TMEG	1	10	0	5	0	0	0	0	0	3	2	3
5	0.1.2.6.1.8	unclassified	1	32	3	4	6	6	5	1	2	7	14	1
5	0.1.2.6.2.1	f__Picrophilaceae	1	3	0	0	0	0	0	0	1	3	0	0
5	0.1.2.6.3.1	unclassified	1	18	9	0	7	10	4	0	1	0	1	2
5	0.1.2.7.1.1	unclassified	1	71	6	10	2	5	3	2	3	6	24	27
5	0.1.3.1.1.1	f__	1	10	0	3	0	0	0	1	3	2	3	1
5	0.1.3.2.1.1	f__	1	991	83	171	129	98	93	53	133	149	307	197
5	0.1.3.2.2.1	f__	1	513	69	23	91	104	103	90	147	116	77	11
5	0.1.3.2.3.1	unclassified	1	5	0	1	0	1	0	0	0	2	1	2
5	0.1.3.3.1.1	unclassified	1	5	1	1	1	1	1	0	0	1	1	0
5	0.1.4.1.1.1	unclassified	1	316	22	44	39	28	24	18	39	61	84	68
5	0.2.1.1.1.1	f__	1	8	0	4	0	0	0	0	1	1	3	1
5	0.2.2.1.1.1	f__	1	5	0	0	0	0	0	0	0	1	5	0
5	0.2.2.2.1.1	f__	1	1	0	0	0	0	0	0	0	1	1	0
5	0.2.2.3.1.1	f__	1	31	0	10	0	0	1	0	1	8	11	9
5	0.2.2.4.1.1	f__	1	11	0	3	0	0	0	0	3	7	6	3
5	0.2.2.5.1.1	f__	1	1	0	0	0	0	0	0	0	0	1	0
5	0.2.2.6.1.1	unclassified	1	3	0	0	0	0	0	0	1	2	1	0
5	0.2.3.1.1.1	f__	1	54	20	2	18	19	22	17	17	9	3	1
5	0.2.3.2.1.1	f__	1	13	4	0	1	3	4	2	5	1	0	0
5	0.2.3.3.1.1	f__	1	18	6	0	3	10	5	4	3	3	0	0
5	0.2.3.4.1.1	f__	1	44	5	0	5	7	22	15	24	3	0	0
5	0.2.3.5.1.1	f__	1	39	8	2	12	11	13	9	10	8	10	1
5	0.2.3.5.2.1	f__	1	26	5	0	7	7	7	7	10	10	5	3
5	0.2.3.5.3.1	f__	1	107	36	1	34	40	45	35	41	24	1	1
5	0.2.3.5.3.2	f__RB40	1	14	3	0	4	3	4	7	7	3	1	0
5	0.2.3.5.3.3	unclassified	1	1	0	0	1	0	0	0	0	0	0	0
5	0.2.3.5.4.1	unclassified	1	25	2	0	7	3	4	7	2	0	1	0
5	0.2.3.6.1.1	f__Koribacteraceae	1	1	0	0	0	0	0	0	1	0	0	0
5	0.2.3.7.1.1	f__	1	3	0	0	0	0	0	1	2	3	0	0
5	0.2.3.7.2.1	f__	1	71	15	2	17	21	22	15	24	20	8	1
5	0.2.3.7.3.1	f__	1	32	1	10	1	1	1	0	7	14	14	9
5	0.2.3.8.1.1	f__	1	1	0	0	0	1	0	1	0	0	0	0
5	0.2.3.8.2.1	f__	1	1	1	0	0	0	0	0	0	0	0	0
5	0.2.3.8.3.1	f__	1	1	1	0	0	0	1	0	0	0	0	0
5	0.2.3.8.4.1	f__	1	1	0	0	1	1	0	0	0	0	0	0
5	0.2.3.8.4.2	f__Ellin6075	1	20	11	0	11	12	4	4	1	0	0	0
5	0.2.3.8.4.3	unclassified	1	6	3	0	4	3	2	2	1	2	0	0
5	0.2.3.8.5.1	unclassified	1	1	1	0	0	0	0	0	0	0	0	0
5	0.2.3.9.1.1	f__	1	5	0	1	0	0	1	2	1	0	2	2
5	0.2.3.9.2.1	f__	1	10	0	0	2	1	2	7	7	3	0	0
5	0.2.3.10.1.1	f__	1	28	8	0	7	11	9	13	16	6	0	0
5	0.2.3.11.1.1	f__	1	6	1	0	3	3	5	4	2	1	0	0
5	0.2.3.12.1.1	f__	1	15	6	0	6	6	0	0	0	1	2	0
5	0.2.3.12.1.2	f__Holophagaceae	2	3	0	0	0	0	0	0	1	3	2	0
5	0.2.3.13.1.1	f__	1	15	0	0	0	1	0	3	2	9	7	4
5	0.2.3.14.1.1	f__	1	4	2	0	3	3	1	1	0	0	0	0
5	0.2.3.15.1.1	f__	1	119	43	1	43	39	37	36	28	17	13	0
5	0.2.3.16.1.1	f__	1	1	0	0	0	0	1	0	0	0	0	0
5	0.2.3.17.1.1	f__	1	6	2	2	2	0	1	1	1	0	0	0
5	0.2.3.17.1.2	f__AKIW659	1	8	0	3	0	0	0	0	2	4	2	4
5	0.2.3.17.1.3	f__PAUC26f	1	44	20	0	20	21	13	12	10	5	3	0
5	0.2.3.17.1.4	f__PK34	1	3	0	0	0	0	0	1	1	0	2	1
5	0.2.3.17.1.5	f__Solibacteraceae	1	2	0	0	0	0	0	0	0	1	0	1
5	0.2.3.17.1.6	unclassified	1	35	0	7	1	0	0	2	6	9	15	9
5	0.2.3.18.1.1	f__	1	89	33	0	29	31	26	17	18	14	3	1
5	0.2.3.19.1.1	f__	1	3	0	0	0	0	0	0	0	1	0	2
5	0.2.3.20.1.1	f__	1	1	0	0	0	0	0	1	0	0	0	0
5	0.2.3.20.2.1	f__	1	6	2	0	2	2	3	3	4	4	0	0
5	0.2.3.20.3.1	unclassified	1	1	0	0	0	0	1	1	1	1	0	0
5	0.2.3.21.1.1	unclassified	1	81	20	2	14	18	16	13	15	10	3	1
5	0.2.4.1.1.1	f__	1	11	0	2	0	2	1	1	2	4	3	1
5	0.2.4.2.1.1	f__	1	59	18	0	17	27	19	14	15	12	1	0
5	0.2.4.2.1.2	f__AKIW874	1	1	0	0	0	0	0	0	1	0	0	0
5	0.2.4.2.1.3	f__C111	1	10	7	0	6	5	6	4	2	2	2	0
5	0.2.4.2.1.4	f__EB1017	1	17	4	0	4	3	9	4	7	3	0	0
5	0.2.4.2.1.5	f__Iamiaceae	1	1	0	0	0	0	0	1	0	0	0	0
5	0.2.4.2.1.6	f__JdFBGBact	1	15	11	0	8	6	5	3	1	0	0	0
5	0.2.4.2.1.7	f__Microthrixaceae	1	3	0	0	0	1	0	2	1	2	1	0
5	0.2.4.2.1.8	f__OCS155	1	2	0	0	1	2	0	0	1	0	0	0
5	0.2.4.2.1.9	f__SC3-41	1	5	2	0	1	1	3	2	0	0	0	0
5	0.2.4.2.1.10	f__TK06	1	2	0	0	1	0	1	1	1	1	0	0
5	0.2.4.2.1.11	f__ZA3409c	1	1	0	0	0	1	0	0	0	0	0	0
5	0.2.4.2.1.12	f__koll13	1	42	23	0	19	21	19	18	16	8	7	0
5	0.2.4.2.1.13	f__ntu14	1	4	3	0	2	1	1	0	0	0	0	0
5	0.2.4.2.1.14	f__wb1_P06	1	7	2	0	3	4	4	3	4	1	0	0
5	0.2.4.2.1.15	unclassified	1	53	22	0	20	20	17	8	7	6	1	0
5	0.2.4.3.1.1	f__	1	6	0	0	0	1	0	0	4	5	0	0
5	0.2.4.3.1.2	f__Cellulomonadaceae	2	2	1	0	1	2	0	0	0	0	0	0
5	0.2.4.3.1.3	f__Corynebacteriaceae	1	9	1	0	1	0	1	7	2	5	1	0
5	0.2.4.3.1.4	f__Dermabacteraceae	1	1	0	0	0	0	0	1	0	0	0	0
5	0.2.4.3.1.5	f__Frankiaceae	1	1	1	0	0	0	0	0	0	0	0	0
5	0.2.4.3.1.6	f__Geodermatophilaceae	3	5	4	0	3	3	2	2	0	0	0	0
5	0.2.4.3.1.7	f__Intrasporangiaceae	1	2	1	0	1	2	1	1	1	0	0	0
5	0.2.4.3.1.8	f__Kineosporiaceae	1	3	2	0	1	0	1	2	1	0	0	0
5	0.2.4.3.1.9	f__Microbacteriaceae	3	5	3	0	1	1	2	2	1	0	0	0
5	0.2.4.3.1.10	f__Micrococcaceae	3	3	2	0	3	1	0	1	0	1	0	0
5	0.2.4.3.1.11	f__Micromonosporaceae	4	6	3	0	2	3	3	2	0	0	0	0
5	0.2.4.3.1.12	f__Mycobacteriaceae	1	5	1	0	1	1	2	2	2	1	1	0
5	0.2.4.3.1.13	f__Nocardiaceae	2	2	0	0	0	0	1	0	0	1	0	0
5	0.2.4.3.1.14	f__Nocardioidaceae	3	11	6	0	3	6	2	2	2	1	0	0
5	0.2.4.3.1.15	f__Pseudonocardiaceae	4	6	2	0	3	2	1	1	2	1	0	0
5	0.2.4.3.1.16	f__Sporichthyaceae	1	1	1	0	0	0	0	0	0	0	0	0
5	0.2.4.3.1.17	f__Streptomycetaceae	2	4	1	1	1	2	0	1	1	3	0	0
5	0.2.4.3.1.18	f__Streptosporangiaceae	2	3	0	1	0	0	0	0	2	0	0	0
5	0.2.4.3.1.19	f__Thermomonosporaceae	1	1	0	0	0	0	0	1	0	0	0	0
5	0.2.4.3.1.20	f__Williamsiaceae	1	1	0	0	0	0	0	0	0	0	1	0
5	0.2.4.3.1.21	unclassified	1	29	10	0	7	9	8	4	5	6	0	1
5	0.2.4.3.2.1	f__At425_EubF1	1	11	0	6	0	0	0	0	2	7	4	4
5	0.2.4.3.3.1	unclassified	1	2	0	0	0	1	0	0	1	0	0	0
5	0.2.4.4.1.1	f__	1	2	1	0	0	1	0	0	0	0	0	0
5	0.2.4.5.1.1	f__	1	4	2	0	3	0	1	0	0	0	0	0
5	0.2.4.5.2.1	f__	1	18	5	0	3	3	4	6	11	0	0	0
5	0.2.4.6.1.1	f__Euzebyaceae	1	6	2	0	1	3	3	1	1	0	0	0
5	0.2.4.6.2.1	f__Nitriliruptoraceae	1	14	6	0	7	5	1	0	1	0	0	0
5	0.2.4.7.1.1	f__	1	11	0	1	0	0	0	0	5	6	1	0
5	0.2.4.8.1.1	f__Rubrobacteraceae	1	5	1	0	1	0	1	0	2	0	0	0
5	0.2.4.9.1.1	f__	1	3	0	0	0	0	0	0	3	2	1	0
5	0.2.4.9.2.1	f__	1	7	1	0	1	1	1	2	6	2	0	0
5	0.2.4.9.2.2	f__AK1AB1_02E	1	2	0	0	0	0	2	0	0	0	0	0
5	0.2.4.9.2.3	f__Gaiellaceae	1	26	8	0	7	10	12	8	9	7	1	0
5	0.2.4.9.3.1	f__	1	29	18	0	10	11	5	9	5	5	2	0
5	0.2.4.9.3.2	f__Conexibacteraceae	1	1	0	0	0	0	0	0	1	0	0	0
5	0.2.4.9.3.3	f__Patulibacteraceae	1	1	0	0	0	0	0	0	0	1	0	0
5	0.2.4.9.3.4	unclassified	1	7	2	0	2	1	1	1	1	2	0	0
5	0.2.4.9.4.1	unclassified	1	2	0	0	0	0	0	2	1	1	0	0
5	0.2.4.10.1.1	unclassified	1	21	6	1	7	3	4	2	4	3	1	0
5	0.2.5.1.1.1	f__	1	7	2	0	3	5	4	2	2	0	0	0
5	0.2.6.1.1.1	f__	1	3	0	0	0	1	0	2	0	0	0	0
5	0.2.6.2.1.1	f__Chthonomonadaceae	1	1	0	0	0	1	0	0	0	0	0	0
5	0.2.6.3.1.1	f__Fimbriimonadaceae	1	2	1	0	2	1	1	1	0	0	0	0
5	0.2.6.3.1.2	unclassified	1	3	1	0	1	2	1	0	1	1	0	0
5	0.2.6.4.1.1	f__	1	2	0	1	0	0	0	0	0	0	0	1
5	0.2.6.5.1.1	f__	1	12	0	4	0	0	0	0	3	5	5	2
5	0.2.6.5.2.1	f__	1	20	0	6	0	0	0	1	2	7	8	10
5	0.2.6.5.3.1	unclassified	1	4	0	3	0	0	0	0	0	0	2	1
5	0.2.7.1.1.1	f__	1	3	0	0	1	0	1	0	1	0	0	0
5	0.2.7.2.1.1	f__	1	9	0	5	0	0	0	0	0	1	6	3
5	0.2.7.3.1.1	f__	1	4	0	4	0	0	0	0	0	0	0	0
5	0.2.8.1.1.1	f__	1	21	0	3	0	0	1	1	9	5	9	5
5	0.2.8.2.1.1	f__	1	15	1	2	0	1	2	2	2	4	4	4
5	0.2.8.3.1.1	f__	1	44	6	5	2	5	6	3	5	14	11	3
5	0.2.8.4.1.1	unclassified	1	1	0	0	0	0	0	0	0	1	0	0
5	0.2.9.1.1.1	f__	1	1	0	0	0	0	0	0	0	0	1	1
5	0.2.9.2.1.1	f__	1	3	0	0	0	0	0	0	0	1	3	0
5	0.2.9.3.1.1	f__	1	18	15	0	17	11	8	1	0	0	0	0
5	0.2.9.4.1.1	f__	1	122	2	24	3	0	0	3	22	54	65	20
5	0.2.9.4.1.2	f__Marinilabiaceae	1	1	0	0	0	0	0	0	1	1	0	0
5	0.2.9.4.1.3	f__Paraprevotellaceae	1	1	0	0	0	1	0	0	0	0	0	0
5	0.2.9.4.1.4	f__Porphyromonadaceae	2	2	0	0	0	1	1	0	0	0	0	0
5	0.2.9.4.1.5	f__Prevotellaceae	1	1	0	0	0	0	1	0	0	0	0	0
5	0.2.9.4.1.6	f__Rikenellaceae	1	1	0	0	0	0	0	0	0	0	1	0
5	0.2.9.4.1.7	f__SB-1	1	20	0	2	1	1	0	0	2	14	6	0
5	0.2.9.4.1.8	f__VC21_Bac22	1	3	0	0	2	0	0	0	0	1	1	0
5	0.2.9.4.1.9	unclassified	1	12	0	0	1	2	0	0	0	7	5	1
5	0.2.9.5.1.1	f__	1	1	0	0	0	1	0	0	0	0	0	0
5	0.2.9.5.1.2	f__Amoebophilaceae	5	16	7	0	5	11	6	4	0	0	1	0
5	0.2.9.5.1.3	f__Cyclobacteriaceae	1	3	1	0	0	0	0	0	1	1	0	0
5	0.2.9.5.1.4	f__Cytophagaceae	11	35	12	0	13	14	6	3	1	1	1	0
5	0.2.9.5.1.5	f__Flammeovirgaceae	4	75	36	1	31	32	23	18	22	21	3	1
5	0.2.9.5.1.6	unclassified	1	14	2	0	5	4	4	1	2	1	0	0
5	0.2.9.6.1.1	f__	1	19	12	0	11	5	6	1	3	1	0	0
5	0.2.9.6.1.2	f__Cryomorphaceae	6	28	15	0	15	10	8	3	2	4	0	1
5	0.2.9.6.1.3	f__Flavobacteriaceae	14	123	73	2	54	48	32	15	14	27	21	4
5	0.2.9.6.1.4	f__Weeksellaceae	1	1	0	0	0	1	0	0	0	0	0	0
5	0.2.9.6.1.5	unclassified	1	24	8	0	8	13	4	3	5	1	1	0
5	0.2.9.7.1.1	f__	1	2	0	0	0	0	2	0	0	0	0	0
5	0.2.9.7.1.2	f__Balneolaceae	1	1	1	0	1	1	1	1	0	0	0	0
5	0.2.9.7.1.3	f__Rhodothermaceae	3	70	40	0	26	26	23	19	12	6	2	0
5	0.2.9.7.1.4	unclassified	1	10	4	0	4	5	3	1	1	1	1	0
5	0.2.9.8.1.1	f__	1	6	4	0	4	4	0	0	0	1	0	0
5	0.2.9.8.1.2	f__Chitinophagaceae	4	22	12	0	7	8	5	0	0	1	0	0
5	0.2.9.8.1.3	f__Saprospiraceae	4	162	92	0	85	87	54	25	12	15	11	0
5	0.2.9.8.1.4	unclassified	1	1	1	0	0	0	0	0	0	0	0	0
5	0.2.9.9.1.1	f__	1	13	3	1	5	6	6	2	1	1	0	0
5	0.2.9.9.1.2	f__NS11-12	1	8	4	0	5	3	3	2	2	1	0	0
5	0.2.9.9.1.3	f__Sphingobacteriaceae	1	2	0	0	0	1	0	0	0	1	0	0
5	0.2.9.9.1.4	unclassified	1	2	1	0	1	1	2	0	0	0	0	0
5	0.2.9.10.1.1	f__	1	1	0	0	0	0	0	1	0	0	0	0
5	0.2.9.11.1.1	unclassified	1	209	75	3	64	68	53	34	33	37	25	2
5	0.2.10.1.1.1	f__	1	4	0	2	0	0	0	0	0	0	1	1
5	0.2.11.1.1.1	f__	1	1	0	0	0	0	0	0	0	1	0	0
5	0.2.11.2.1.1	f__SHBZ1169	1	1	0	1	0	0	0	0	0	0	0	0
5	0.2.11.2.1.2	unclassified	1	2	0	1	0	0	0	0	1	2	1	0
5	0.2.12.1.1.1	f__BA059	1	25	1	1	1	2	1	2	3	10	9	13
5	0.2.12.1.1.2	f__Caldithrixaceae	3	51	1	5	2	1	6	4	13	27	27	6
5	0.2.12.1.1.3	unclassified	1	5	3	0	2	3	2	2	2	0	1	1
5	0.2.12.2.1.1	f__	1	10	1	1	0	1	1	0	4	5	3	0
5	0.2.12.2.2.1	f__	1	6	0	0	0	0	0	0	0	3	3	1
5	0.2.12.2.3.1	f__	1	21	0	3	0	0	0	0	0	8	11	9
5	0.2.12.2.4.1	f__	1	26	11	0	9	10	6	7	6	7	1	0
5	0.2.12.2.5.1	f__	1	1	0	0	0	0	0	0	0	0	1	0
5	0.2.12.2.6.1	unclassified	1	7	0	0	0	0	0	0	1	5	2	0
5	0.2.13.1.1.1	f__	1	3	0	0	0	0	3	0	1	0	0	0
5	0.2.13.1.2.1	f__	1	85	23	4	14	25	25	23	15	19	5	0
5	0.2.13.1.2.2	f__Criblamydiaceae	1	2	0	0	1	0	1	0	0	0	0	0
5	0.2.13.1.2.3	f__Parachlamydiaceae	2	31	8	0	3	9	5	10	1	4	0	1
5	0.2.13.1.2.4	f__Rhabdochlamydiaceae	1	25	5	1	7	7	7	3	9	4	3	0
5	0.2.13.1.2.5	f__Simkaniaceae	1	11	6	0	6	7	7	3	4	4	0	0
5	0.2.13.1.2.6	f__Waddliaceae	2	3	0	0	0	1	2	0	1	0	0	0
5	0.2.13.1.2.7	unclassified	1	424	75	3	85	128	133	89	92	64	16	1
5	0.2.13.1.3.1	unclassified	1	15	0	0	0	7	6	2	1	3	1	0
5	0.2.14.1.1.1	f__	1	5	0	1	0	0	1	0	0	4	3	0
5	0.2.14.2.1.1	f__	1	14	2	3	3	3	3	2	5	5	3	3
5	0.2.14.2.2.1	f__	1	11	2	2	2	4	3	4	5	7	2	1
5	0.2.14.2.3.1	f__	1	18	6	1	5	5	5	6	7	5	2	2
5	0.2.14.2.4.1	unclassified	1	1	0	0	0	0	0	0	1	1	1	0
5	0.2.14.3.1.1	f__Ignavibacteriaceae	3	46	4	0	4	7	10	6	24	21	14	2
5	0.2.14.3.1.2	f__Melioribacteraceae	1	1	0	0	0	0	0	0	1	0	0	0
5	0.2.14.3.1.3	f__lheB3-7	1	9	0	1	1	1	0	0	5	6	4	2
5	0.2.14.3.1.4	unclassified	1	20	2	0	0	0	0	1	8	8	10	1
5	0.2.14.4.1.1	f__	1	4	0	0	1	0	0	0	1	2	1	1
5	0.2.14.5.1.1	f__	1	11	0	1	1	1	1	0	3	7	4	4
5	0.2.15.1.1.1	f__	1	10	0	5	1	0	0	0	0	0	3	2
5	0.2.15.1.2.1	f__S47	1	1	0	0	1	0	1	0	0	0	0	0
5	0.2.15.1.3.1	f__Anaerolinaceae	6	21	0	1	0	1	0	0	4	14	11	1
5	0.2.15.1.4.1	f__Ardenscatenaceae	1	2	1	0	2	1	0	1	0	0	0	0
5	0.2.15.1.5.1	f__	1	13	3	0	2	4	4	3	5	3	1	2
5	0.2.15.1.6.1	f__	1	2	0	0	1	0	0	0	0	0	1	0
5	0.2.15.1.6.2	f__Caldilineaceae	2	74	23	0	20	17	17	17	23	18	10	0
5	0.2.15.1.6.3	unclassified	1	11	4	0	3	3	0	0	1	0	4	0
5	0.2.15.1.7.1	f__	1	3	0	0	0	1	0	0	2	0	0	0
5	0.2.15.1.8.1	f__	1	142	14	11	7	8	19	23	48	74	62	7
5	0.2.15.1.9.1	f__	1	5	2	0	1	2	3	2	3	2	0	0
5	0.2.15.1.10.1	f__	1	14	0	3	0	0	0	0	1	7	10	4
5	0.2.15.1.11.1	f__	1	4	0	0	0	0	0	0	0	1	3	0
5	0.2.15.1.12.1	f__	1	25	0	6	0	0	0	1	3	7	11	7
5	0.2.15.1.13.1	f__	1	79	27	3	20	25	28	21	25	19	16	4
5	0.2.15.1.14.1	f__	1	21	0	7	0	1	3	4	6	10	11	4
5	0.2.15.1.15.1	f__	1	3	0	0	0	0	0	1	1	2	0	0
5	0.2.15.1.15.2	f__A4b	1	57	15	1	12	15	10	14	18	18	5	1
5	0.2.15.1.15.3	f__SHA-31	1	21	0	2	0	0	0	3	4	14	8	4
5	0.2.15.1.15.4	f__SJA-101	1	11	3	0	3	5	3	3	2	5	1	0
5	0.2.15.1.15.5	unclassified	1	10	3	0	1	1	2	4	2	1	1	1
5	0.2.15.1.16.1	f__	1	118	0	39	1	0	0	0	16	35	43	38
5	0.2.15.1.17.1	f__	1	1	0	0	0	0	0	0	0	1	0	0
5	0.2.15.1.18.1	f__	1	26	4	0	4	3	5	9	9	10	10	1
5	0.2.15.1.19.1	f__	1	1	1	0	1	0	0	0	0	1	0	0
5	0.2.15.1.20.1	unclassified	1	187	10	30	8	10	15	12	30	43	66	36
5	0.2.15.2.1.1	f__	1	1	0	0	0	0	1	0	0	0	0	0
5	0.2.15.3.1.1	f__	1	56	0	28	0	0	0	0	4	11	21	20
5	0.2.15.3.2.1	f__	1	24	0	10	0	0	0	0	1	9	7	5
5	0.2.15.3.2.2	f__Dehalococcoidaceae	3	1133	0	777	0	0	1	1	36	107	278	318
5	0.2.15.3.2.3	unclassified	1	390	0	213	1	0	0	1	9	62	94	99
5	0.2.15.3.3.1	f__	1	16	0	7	0	0	0	0	2	7	6	7
5	0.2.15.3.4.1	f__	1	352	0	144	0	2	1	1	17	55	79	181
5	0.2.15.3.5.1	unclassified	1	67	0	38	0	0	0	0	4	7	13	20
5	0.2.15.4.1.1	f__	1	28	6	0	9	11	7	8	14	4	2	0
5	0.2.15.5.1.1	f__	1	6	1	0	3	3	3	1	3	0	0	0
5	0.2.15.6.1.1	f__	1	2	0	0	0	0	0	1	0	1	0	0
5	0.2.15.6.2.1	f__	1	1	0	0	0	0	0	0	1	0	0	0
5	0.2.15.6.3.1	f__Ktedonobacteraceae	1	1	0	0	0	1	0	0	0	0	0	0
5	0.2.15.6.4.1	f__	1	1	0	0	0	0	0	1	0	0	0	0
5	0.2.15.6.5.1	f__Thermogemmatisporaceae	1	1	0	0	1	0	0	0	0	0	0	0
5	0.2.15.6.6.1	unclassified	1	1	0	0	0	1	0	0	0	0	0	0
5	0.2.15.7.1.1	f__	1	54	13	5	14	18	20	14	21	11	5	3
5	0.2.15.8.1.1	f__	1	82	39	0	37	30	33	30	31	10	2	0
5	0.2.15.9.1.1	f__	1	1	0	1	0	0	0	0	0	0	0	0
5	0.2.15.10.1.1	f__	1	1	0	0	0	1	1	0	0	0	0	0
5	0.2.15.10.2.1	f__Dolo_23	1	1	0	0	1	0	1	0	0	0	0	0
5	0.2.15.11.1.1	f__	1	41	14	0	19	20	12	18	17	12	0	0
5	0.2.15.11.2.1	f__	1	3	1	0	2	2	2	0	0	0	0	0
5	0.2.15.11.3.1	f__	1	18	8	0	11	11	8	6	4	4	0	0
5	0.2.15.12.1.1	f__	1	3	1	0	3	1	2	1	1	1	0	0
5	0.2.15.12.2.1	f__	1	4	1	0	0	0	0	1	1	1	0	0
5	0.2.15.13.1.1	unclassified	1	241	8	96	9	14	13	5	20	26	50	62
5	0.2.16.1.1.1	f__	1	6	4	0	6	5	3	2	2	2	0	0
5	0.2.16.1.2.1	f__	1	16	4	0	3	4	5	4	6	0	0	0
5	0.2.16.1.3.1	f__	1	19	9	0	6	4	5	3	2	1	0	0
5	0.2.16.1.4.1	f__	1	15	0	1	1	0	1	0	3	9	8	0
5	0.2.16.1.5.1	unclassified	1	10	3	0	2	6	6	2	1	1	0	0
5	0.2.16.2.1.1	f__	1	2	0	0	1	0	0	0	0	1	1	0
5	0.2.16.2.2.1	f__	1	5	3	1	1	4	0	1	2	1	2	0
5	0.2.16.2.2.2	f__Chlamydomonadaceae	1	2	0	0	1	2	0	0	0	0	0	0
5	0.2.16.2.2.3	f__Trebouxiophyceae	1	2	1	0	1	1	1	0	0	1	1	0
5	0.2.16.2.3.1	f__	1	3	0	0	2	2	1	0	0	0	0	0
5	0.2.16.2.4.1	f__	1	2	0	0	0	1	0	0	1	1	0	0
5	0.2.16.2.5.1	f__	1	141	41	3	45	39	15	10	19	12	32	1
5	0.2.16.2.6.1	f__	1	2	0	0	0	0	0	0	0	1	0	1
5	0.2.16.2.7.1	f__	1	1	0	0	0	0	0	1	0	0	0	0
5	0.2.16.2.8.1	unclassified	1	2	0	0	0	1	0	0	0	0	1	0
5	0.2.16.3.1.1	f__	1	2	0	0	0	1	1	0	0	0	0	0
5	0.2.16.4.1.1	f__Nostocaceae	2	2	0	0	0	2	0	0	0	0	0	0
5	0.2.16.4.2.1	f__Rivulariaceae	1	2	1	0	1	0	1	0	0	0	0	0
5	0.2.16.5.1.1	f__Cyanobacteriaceae	2	5	2	0	1	1	1	1	0	2	2	0
5	0.2.16.5.1.2	f__Xenococcaceae	1	11	9	0	8	8	5	2	0	0	0	0
5	0.2.16.5.1.3	unclassified	1	6	1	0	3	3	2	1	0	0	0	0
5	0.2.16.6.1.1	f__Pseudanabaenaceae	3	6	0	0	4	2	1	0	0	0	1	0
5	0.2.16.6.2.1	f__Synechococcaceae	2	8	3	0	4	3	0	2	3	2	4	0
5	0.2.16.7.1.1	unclassified	1	11	5	0	5	5	4	1	0	0	0	0
5	0.2.17.1.1.1	f__	1	4	0	0	0	0	0	0	1	1	3	0
5	0.2.17.2.1.1	f__	1	2	0	2	0	0	0	0	0	0	0	1
5	0.2.17.3.1.1	f__	1	9	1	1	2	5	1	2	1	1	2	1
5	0.2.17.3.2.1	f__	1	13	0	6	0	0	0	2	2	1	5	2
5	0.2.17.3.2.2	unclassified	1	2	0	1	0	0	0	1	0	0	0	0
5	0.2.17.3.3.1	f__	1	7	1	0	2	2	3	0	1	0	0	0
5	0.2.17.3.4.1	f__	1	33	13	1	9	14	10	6	2	3	2	3
5	0.2.17.3.5.1	f__	1	3	0	2	0	0	0	0	0	2	1	0
5	0.2.17.3.6.1	f__	1	30	5	1	8	12	7	6	9	1	0	0
5	0.2.17.3.7.1	unclassified	1	10	2	0	1	0	2	0	1	2	2	0
5	0.2.17.4.1.1	f__	1	9	0	0	1	1	2	1	2	4	3	2
5	0.2.17.5.1.1	f__	1	25	0	12	0	0	0	0	0	8	3	7
5	0.2.17.6.1.1	unclassified	1	25	2	0	4	5	5	3	2	6	4	1
5	0.2.18.1.1.1	f__	1	1	1	0	0	0	0	0	0	0	0	0
5	0.2.19.1.1.1	f__	1	5	0	1	0	0	0	0	1	2	1	0
5	0.2.20.1.1.1	f__	1	6	0	0	0	0	0	0	0	4	1	2
5	0.2.20.2.1.1	f__	1	1	0	0	0	0	0	0	0	1	0	0
5	0.2.20.2.2.1	f__	1	9	6	0	1	1	0	1	0	1	2	0
5	0.2.20.2.3.1	unclassified	1	2	2	0	0	1	0	0	0	0	0	0
5	0.2.20.3.1.1	f__	1	1	0	1	0	0	0	0	0	0	0	0
5	0.2.20.3.2.1	f__	1	2	0	0	0	0	0	0	0	2	0	0
5	0.2.20.3.2.2	f__MAT-CR-H6-H10	1	1	0	0	0	0	0	0	0	0	1	0
5	0.2.20.3.2.3	f__TSCOR003-O20	1	2	0	0	0	0	0	0	1	0	1	0
5	0.2.20.3.2.4	unclassified	1	6	0	0	0	0	0	0	2	4	2	0
5	0.2.20.3.3.1	unclassified	1	2	0	1	0	0	0	0	0	0	0	1
5	0.2.20.4.1.1	unclassified	1	4	0	1	0	0	0	1	0	0	2	1
5	0.2.21.1.1.1	f__Alicyclobacillaceae	2	14	0	1	3	1	3	0	5	11	1	0
5	0.2.21.1.1.2	f__Bacillaceae	4	11	4	0	4	3	3	0	3	2	1	0
5	0.2.21.1.1.3	f__Exiguobacteraceae	1	1	1	0	0	1	0	0	0	0	0	0
5	0.2.21.1.1.4	f__Paenibacillaceae	3	16	1	0	4	3	3	1	2	7	0	0
5	0.2.21.1.1.5	f__Planococcaceae	2	2	2	0	1	1	1	0	0	0	0	0
5	0.2.21.1.1.6	f__Staphylococcaceae	1	1	0	1	0	1	1	1	0	1	0	0
5	0.2.21.1.1.7	f__Thermoactinomycetaceae	1	3	1	0	0	1	1	0	0	1	0	0
5	0.2.21.1.1.8	unclassified	1	25	10	2	10	5	3	3	4	5	1	0
5	0.2.21.1.2.1	f__Gemellaceae	1	1	1	0	1	1	0	0	0	0	0	0
5	0.2.21.1.3.1	f__Carnobacteriaceae	2	2	0	0	0	0	0	0	1	2	0	0
5	0.2.21.1.3.2	f__Streptococcaceae	2	2	0	1	0	2	0	1	0	0	0	0
5	0.2.21.1.3.3	unclassified	1	1	0	0	0	0	0	0	0	1	0	0
5	0.2.21.1.4.1	unclassified	1	3	0	0	1	1	0	0	1	0	0	0
5	0.2.21.2.1.1	f__	1	1	0	0	0	0	0	0	0	1	0	0
5	0.2.21.2.1.2	f__Acidaminobacteraceae	3	5	0	0	0	0	0	0	1	3	1	0
5	0.2.21.2.1.3	f__Christensenellaceae	2	2	0	0	0	0	0	0	0	2	0	0
5	0.2.21.2.1.4	f__Clostridiaceae	6	51	2	7	2	4	8	7	14	21	14	4
5	0.2.21.2.1.5	f__Dehalobacteriaceae	1	1	0	1	0	0	0	0	1	0	1	0
5	0.2.21.2.1.6	f__EtOH8	1	1	0	0	0	0	0	0	0	1	0	0
5	0.2.21.2.1.7	f__Gracilibacteraceae	2	4	0	1	0	0	1	1	0	2	0	0
5	0.2.21.2.1.8	f__Lachnospiraceae	4	20	1	1	1	2	3	4	7	6	1	1
5	0.2.21.2.1.9	f__Mogibacteriaceae	2	2	1	0	0	0	0	1	0	0	0	0
5	0.2.21.2.1.10	f__Peptococcaceae	2	13	0	0	0	0	2	1	4	7	1	2
5	0.2.21.2.1.11	f__Peptostreptococcaceae	2	6	1	0	1	1	1	3	3	3	1	0
5	0.2.21.2.1.12	f__Ruminococcaceae	5	10	0	0	0	1	0	0	4	3	1	1
5	0.2.21.2.1.13	f__Sulfobacillaceae	2	4	0	0	1	0	0	1	1	2	0	0
5	0.2.21.2.1.14	f__Syntrophomonadaceae	1	1	0	0	0	0	0	0	0	1	0	0
5	0.2.21.2.1.15	f__Tissierellaceae	2	3	0	0	0	0	1	2	0	0	0	0
5	0.2.21.2.1.16	f__Veillonellaceae	3	5	0	0	2	1	1	0	2	2	0	0
5	0.2.21.2.1.17	unclassified	1	66	3	6	2	4	5	5	14	20	17	6
5	0.2.21.2.2.1	f__	1	1	0	0	0	0	0	0	0	0	0	1
5	0.2.21.2.2.2	f__Halobacteroidaceae	1	2	0	0	0	0	0	0	0	1	0	1
5	0.2.21.2.3.1	f__	1	15	0	4	1	3	1	1	2	4	1	3
5	0.2.21.2.4.1	unclassified	1	7	0	2	0	1	0	0	0	2	0	2
5	0.2.21.3.1.1	unclassified	1	5	0	0	0	0	1	0	1	0	2	1
5	0.2.22.1.1.1	f__Fusobacteriaceae	2	2	1	0	0	0	0	0	1	0	1	0
5	0.2.22.1.1.2	f__Leptotrichiaceae	1	1	0	0	0	1	0	0	0	0	0	0
5	0.2.23.1.1.1	f__	1	1	0	0	0	0	0	1	0	0	0	0
5	0.2.24.1.1.1	f__	1	9	0	0	3	4	2	0	0	1	1	0
5	0.2.24.2.1.1	f__	1	48	5	1	2	5	5	2	6	12	21	4
5	0.2.24.3.1.1	f__	1	45	5	1	3	8	5	5	12	18	15	1
5	0.2.24.4.1.1	f__	1	2	1	0	0	1	0	0	0	0	0	0
5	0.2.24.5.1.1	f__	1	93	43	2	43	36	23	7	9	2	3	3
5	0.2.24.6.1.1	f__	1	8	0	0	0	0	2	0	3	4	1	0
5	0.2.24.7.1.1	f__	1	11	5	0	4	2	6	1	2	0	0	0
5	0.2.24.8.1.1	f__	1	5	2	0	4	1	2	1	0	0	0	0
5	0.2.24.9.1.1	unclassified	1	4	0	0	2	2	1	0	0	1	0	0
5	0.2.25.1.1.1	f__	1	22	1	2	1	1	0	1	6	12	11	3
5	0.2.25.2.1.1	f__	1	10	1	0	4	0	1	1	7	2	2	0
5	0.2.25.3.1.1	f__	1	66	3	3	2	5	5	7	12	28	32	2
5	0.2.25.4.1.1	f__	1	19	0	4	0	0	0	0	1	4	10	13
5	0.2.25.5.1.1	unclassified	1	7	1	0	2	1	1	1	1	3	4	1
5	0.2.26.1.1.1	f__	1	17	0	5	1	0	1	0	4	5	7	5
5	0.2.27.1.1.1	f__	1	1	1	0	0	0	1	0	1	0	0	0
5	0.2.27.2.1.1	f__	1	62	17	1	23	17	21	26	23	20	5	5
5	0.2.27.3.1.1	f__	1	153	52	0	41	53	46	39	61	31	10	4
5	0.2.27.4.1.1	f__	1	1	1	0	1	1	0	0	0	0	0	0
5	0.2.27.5.1.1	f__	1	17	8	0	8	6	6	7	4	2	2	1
5	0.2.27.6.1.1	f__	1	4	2	0	0	2	0	0	1	1	0	0
5	0.2.27.7.1.1	f__	1	5	0	1	0	0	0	1	1	2	1	5
5	0.2.27.8.1.1	f__	1	2	0	0	0	0	0	1	2	1	0	0
5	0.2.27.8.2.1	f__	1	3	1	0	1	0	0	1	0	0	0	0
5	0.2.27.8.2.2	f__Gemmatimonadaceae	1	1	0	0	0	0	1	0	0	0	0	0
5	0.2.27.8.3.1	f__	1	2	0	0	0	0	1	1	0	0	0	0
5	0.2.27.8.4.1	unclassified	1	1	0	0	0	0	1	0	0	0	0	0
5	0.2.27.9.1.1	f__	1	15	0	3	0	0	0	0	3	6	7	1
5	0.2.27.10.1.1	unclassified	1	8	3	0	4	2	3	3	5	3	0	0
5	0.2.28.1.1.1	f__	1	1	0	0	0	0	0	0	0	0	1	0
5	0.2.29.1.1.1	f__	1	1	0	0	0	0	0	0	0	0	1	0
5	0.2.30.1.1.1	f__	1	18	0	0	1	0	0	0	2	7	14	0
5	0.2.30.2.1.1	f__	1	1	0	0	0	0	0	0	0	0	0	1
5	0.2.30.3.1.1	f__	1	1	0	0	0	0	0	0	0	1	0	0
5	0.2.30.4.1.1	unclassified	1	14	0	1	0	0	0	0	0	5	8	3
5	0.2.31.1.1.1	f__	1	14	0	0	0	1	0	0	1	9	5	1
5	0.2.31.2.1.1	unclassified	1	2	0	0	0	0	0	0	1	1	2	0
5	0.2.32.1.1.1	f__	1	14	0	7	0	0	0	0	0	3	7	3
5	0.2.33.1.1.1	f__	1	1	0	0	1	0	0	0	0	0	0	0
5	0.2.33.1.1.2	f__Arctic95B-10	1	29	7	0	11	10	11	6	7	5	0	0
5	0.2.33.1.1.3	unclassified	1	7	3	0	5	3	2	0	1	0	0	0
5	0.2.33.1.2.1	f__Victivallaceae	1	6	1	1	0	0	0	0	1	3	1	1
5	0.2.33.1.3.1	f__	1	8	0	0	0	0	0	0	2	3	2	1
5	0.2.33.1.4.1	unclassified	1	6	1	0	2	1	1	1	0	0	1	0
5	0.2.34.1.1.1	f__	1	1	0	0	0	0	1	0	0	0	0	0
5	0.2.35.1.1.1	f__	1	6	0	2	0	0	0	0	0	3	2	1
5	0.2.36.1.1.1	f__	1	3	0	2	1	0	0	0	1	0	2	3
5	0.2.36.1.2.1	f__Methylomirabiliaceae	2	9	0	0	0	1	1	2	4	5	0	0
5	0.2.36.1.3.1	unclassified	1	4	0	1	0	0	1	0	0	0	3	2
5	0.2.36.2.1.1	f__	1	1	0	0	0	0	0	0	1	0	0	0
5	0.2.37.1.1.1	f__	1	53	8	6	11	12	12	9	13	13	7	5
5	0.2.37.2.1.1	f__	1	1	0	0	0	0	0	1	0	0	0	0
5	0.2.37.3.1.1	f__	1	8	0	0	1	1	2	1	2	2	0	0
5	0.2.37.4.1.1	unclassified	1	2	0	0	1	0	0	0	0	1	0	0
5	0.2.38.1.1.1	f__	1	3	0	0	1	0	1	2	2	1	0	0
5	0.2.38.1.1.2	f__0319-6A21	1	4	1	0	1	0	3	1	0	0	0	0
5	0.2.38.1.1.3	f__4-29	1	2	0	0	0	0	1	1	1	2	0	0
5	0.2.38.1.1.4	f__FW	1	2	0	0	0	0	0	1	0	2	0	0
5	0.2.38.1.1.5	f__Leptospirillaceae	1	5	1	0	1	2	2	4	5	4	0	0
5	0.2.38.1.1.6	f__Nitrospiraceae	2	52	18	1	16	16	17	13	16	4	2	1
5	0.2.38.1.1.7	f__Thermodesulfovibrionaceae	5	60	0	12	0	2	3	2	21	25	20	16
5	0.2.39.1.1.1	f__	1	1	0	0	0	0	1	0	0	0	0	0
5	0.2.40.1.1.1	f__	1	178	2	63	2	7	6	7	20	25	40	62
5	0.2.40.2.1.1	f__	1	322	48	10	29	56	62	48	76	99	56	22
5	0.2.40.3.1.1	f__	1	24	3	0	3	6	8	9	11	4	0	3
5	0.2.40.4.1.1	f__	1	14	0	0	1	0	1	0	3	10	2	0
5	0.2.40.5.1.1	f__	1	295	81	2	43	93	94	68	71	54	5	3
5	0.2.40.6.1.1	unclassified	1	130	21	14	19	27	25	25	13	21	15	11
5	0.2.41.1.1.1	f__	1	4	2	0	2	2	1	1	3	0	0	0
5	0.2.41.2.1.1	f__	1	12	0	2	0	0	0	0	2	6	7	0
5	0.2.42.1.1.1	f__	1	3	0	0	0	0	3	1	2	2	0	0
5	0.2.42.2.1.1	f__	1	71	4	6	2	5	12	12	16	20	27	10
5	0.2.42.3.1.1	f__	1	9	0	0	0	0	1	1	3	2	1	1
5	0.2.42.4.1.1	f__	1	18	0	1	0	4	2	2	2	7	3	2
5	0.2.42.4.2.1	f__	1	1	0	0	0	0	0	0	1	0	0	0
5	0.2.42.4.3.1	f__	1	3	1	0	0	0	1	1	1	0	0	0
5	0.2.42.4.4.1	unclassified	1	9	1	0	0	2	3	3	2	2	2	2
5	0.2.42.5.1.1	unclassified	1	3	0	1	0	0	0	2	0	1	1	1
5	0.2.43.1.1.1	f__	1	22	0	6	0	0	1	0	2	8	10	2
5	0.2.43.2.1.1	f__	1	98	0	19	3	0	4	3	19	36	36	11
5	0.2.43.3.1.1	f__	1	61	16	0	27	15	19	6	5	1	5	0
5	0.2.43.4.1.1	f__	1	44	7	0	7	11	9	7	12	15	5	0
5	0.2.43.4.2.1	f__	1	144	0	37	0	4	1	2	28	53	45	18
5	0.2.43.4.2.2	f__kpj58rc	1	98	15	0	25	18	28	15	18	11	5	0
5	0.2.43.4.2.3	unclassified	1	3	0	0	0	0	0	0	0	2	3	0
5	0.2.43.4.3.1	unclassified	1	4	0	0	0	0	0	0	1	2	0	1
5	0.2.43.5.1.1	unclassified	1	35	1	4	1	1	4	2	5	9	11	4
5	0.2.44.1.1.1	f__	1	74	0	37	0	1	0	1	2	14	36	25
5	0.2.44.1.2.1	f__	1	13	0	5	1	0	0	0	4	7	7	2
5	0.2.44.1.3.1	f__	1	3	0	1	0	0	0	0	2	3	2	1
5	0.2.44.1.4.1	unclassified	1	20	0	5	0	0	0	0	3	9	10	4
5	0.2.44.2.1.1	f__	1	23	0	1	0	0	0	0	1	8	19	2
5	0.2.44.3.1.1	f__	1	3	0	0	0	0	0	0	0	2	0	1
5	0.2.44.4.1.1	unclassified	1	1	0	0	0	0	0	0	0	0	1	0
5	0.2.45.1.1.1	f__	1	14	0	2	0	1	0	0	3	7	3	3
5	0.2.46.1.1.1	f__	1	53	20	0	22	24	24	17	18	10	1	1
5	0.2.47.1.1.1	f__	1	52	11	2	14	17	13	9	16	11	10	0
5	0.2.47.2.1.1	f__	1	23	9	0	11	12	6	5	4	3	0	0
5	0.2.47.3.1.1	f__	1	74	21	0	31	21	17	14	19	5	0	0
5	0.2.47.4.1.1	f__Brocadiaceae	3	19	1	0	1	1	6	6	13	7	0	0
5	0.2.47.4.1.2	unclassified	1	1	0	0	0	0	0	0	0	1	0	0
5	0.2.47.5.1.1	f__	1	10	2	0	8	4	2	2	2	2	0	0
5	0.2.47.5.2.1	f__	1	9	0	0	0	1	2	1	3	3	2	0
5	0.2.47.5.3.1	f__	1	26	12	0	9	12	9	6	4	3	2	0
5	0.2.47.6.1.1	f__	1	49	5	12	5	4	4	1	10	12	17	7
5	0.2.47.6.2.1	f__	1	22	0	8	0	0	0	0	1	8	7	4
5	0.2.47.7.1.1	f__	1	5	3	0	4	2	3	0	2	1	0	1
5	0.2.47.7.2.1	f__	1	92	34	0	45	37	19	13	13	7	12	0
5	0.2.47.7.3.1	f__	1	211	92	0	124	81	59	32	24	14	7	0
5	0.2.47.7.4.1	unclassified	1	4	2	0	2	3	2	3	0	0	0	0
5	0.2.47.8.1.1	f__	1	5	0	0	1	1	1	1	3	2	0	0
5	0.2.47.8.2.1	f__	1	156	0	70	0	0	0	0	15	36	41	47
5	0.2.47.8.3.1	f__	1	50	17	0	16	23	13	3	9	6	7	1
5	0.2.47.8.4.1	f__	1	91	30	0	24	23	20	19	39	20	5	1
5	0.2.47.8.5.1	f__	1	1	0	0	0	0	0	0	0	1	0	0
5	0.2.47.8.6.1	f__	1	22	0	8	0	0	0	0	0	5	14	5
5	0.2.47.8.7.1	f__	1	446	1	125	0	1	2	5	40	124	217	154
5	0.2.47.8.8.1	f__	1	21	0	11	0	0	0	1	4	4	9	7
5	0.2.47.8.9.1	f__	1	122	62	0	63	49	46	23	29	17	5	0
5	0.2.47.8.9.2	f__Phycisphaeraceae	1	74	37	0	35	28	25	11	15	7	1	0
5	0.2.47.8.9.3	unclassified	1	20	4	0	9	4	3	2	7	1	1	1
5	0.2.47.8.10.1	f__	1	67	3	6	4	3	7	7	12	36	27	13
5	0.2.47.8.11.1	f__	1	19	6	0	4	7	5	2	9	6	2	0
5	0.2.47.8.12.1	f__	1	50	3	9	0	3	3	1	4	11	22	10
5	0.2.47.8.13.1	f__	1	9	0	4	0	0	0	0	1	0	4	1
5	0.2.47.8.14.1	f__	1	6	0	2	2	2	0	0	1	0	1	2
5	0.2.47.8.15.1	f__	1	39	2	9	1	2	4	5	9	8	9	7
5	0.2.47.8.16.1	unclassified	1	93	5	15	5	4	7	5	13	18	28	23
5	0.2.47.9.1.1	f__	1	127	48	0	65	55	39	25	26	10	10	1
5	0.2.47.10.1.1	f__	1	15	4	0	3	4	2	1	2	4	3	1
5	0.2.47.11.1.1	f__	1	11	4	0	8	6	7	4	2	1	1	0
5	0.2.47.11.2.1	f__	1	17	5	0	4	7	6	1	3	2	1	0
5	0.2.47.11.3.1	f__Gemmataceae	3	54	18	0	31	28	18	12	6	5	0	0
5	0.2.47.11.3.2	f__Isosphaeraceae	1	2	0	0	1	1	0	0	0	0	0	0
5	0.2.47.11.3.3	unclassified	1	1	1	0	0	1	0	0	0	0	0	0
5	0.2.47.11.4.1	f__Pirellulaceae	3	729	237	29	283	254	199	108	122	114	92	20
5	0.2.47.11.5.1	f__Planctomycetaceae	1	154	45	0	75	56	51	29	43	28	4	0
5	0.2.47.11.6.1	unclassified	1	21	5	0	7	10	4	2	3	0	0	0
5	0.2.47.12.1.1	f__	1	3	0	0	0	0	0	0	1	2	2	0
5	0.2.47.13.1.1	f__	1	3	1	0	1	1	1	0	0	0	0	0
5	0.2.47.13.2.1	f__	1	2	1	0	0	0	1	0	0	0	0	0
5	0.2.47.13.3.1	f__	1	7	0	1	1	1	0	0	1	1	3	2
5	0.2.47.13.4.1	f__	1	12	1	4	1	1	0	1	2	2	1	3
5	0.2.47.14.1.1	unclassified	1	263	45	25	62	51	33	23	31	49	35	28
5	0.2.48.1.1.1	f__	1	36	2	14	2	2	2	1	0	10	13	11
5	0.2.49.1.1.1	f__	1	22	4	0	3	4	2	4	15	6	0	0
5	0.2.49.2.1.1	f__	1	22	8	0	12	11	6	4	8	6	1	0
5	0.2.49.2.2.1	f__	1	55	19	0	13	8	13	11	8	7	1	0
5	0.2.49.2.3.1	f__Caulobacteraceae	3	6	2	0	2	3	0	0	0	0	0	0
5	0.2.49.2.4.1	f__	1	12	7	0	1	4	9	6	8	3	0	0
5	0.2.49.2.5.1	f__	1	4	4	0	1	2	2	0	0	0	0	0
5	0.2.49.2.5.2	f__Kiloniellaceae	1	4	1	0	0	1	1	0	2	0	0	0
5	0.2.49.2.6.1	f__Kordiimonadaceae	1	1	1	0	0	1	1	0	0	0	0	0
5	0.2.49.2.7.1	f__	1	7	4	0	3	4	4	4	3	1	1	0
5	0.2.49.2.7.2	f__Aurantimonadaceae	1	2	2	0	1	0	0	0	0	0	0	0
5	0.2.49.2.7.3	f__Bradyrhizobiaceae	3	3	1	0	0	1	0	0	1	1	0	0
5	0.2.49.2.7.4	f__Cohaesibacteraceae	1	1	1	0	1	1	0	1	1	0	0	0
5	0.2.49.2.7.5	f__Hyphomicrobiaceae	7	88	39	4	27	32	42	30	37	29	6	1
5	0.2.49.2.7.6	f__Methylobacteriaceae	1	2	2	0	0	1	1	0	0	0	0	0
5	0.2.49.2.7.7	f__Methylocystaceae	1	2	1	0	0	0	0	0	0	0	1	0
5	0.2.49.2.7.8	f__Phyllobacteriaceae	3	7	4	0	2	4	1	1	1	3	2	0
5	0.2.49.2.7.9	f__Rhizobiaceae	1	1	1	0	0	1	0	0	0	1	0	0
5	0.2.49.2.7.10	f__Rhodobiaceae	2	9	3	0	2	3	4	3	4	0	0	0
5	0.2.49.2.7.11	unclassified	1	86	27	1	23	28	31	22	28	13	2	2
5	0.2.49.2.8.1	f__Hyphomonadaceae	4	10	5	0	5	4	2	1	1	1	2	0
5	0.2.49.2.8.2	f__Rhodobacteraceae	10	107	45	5	39	42	24	19	22	25	11	1
5	0.2.49.2.8.3	unclassified	1	1	0	0	1	0	0	0	0	0	0	0
5	0.2.49.2.9.1	f__	1	29	12	0	15	11	10	5	4	3	1	0
5	0.2.49.2.9.2	f__Acetobacteraceae	4	10	1	0	1	3	2	2	3	2	0	0
5	0.2.49.2.9.3	f__Rhodospirillaceae	5	219	65	1	69	70	75	71	89	52	2	1
5	0.2.49.2.9.4	unclassified	1	13	6	0	2	3	5	5	3	2	0	0
5	0.2.49.2.10.1	f__	1	31	12	0	6	11	4	4	1	6	0	0
5	0.2.49.2.10.2	f__Holosporaceae	1	1	0	0	0	0	1	0	0	0	0	0
5	0.2.49.2.10.3	f__Pelagibacteraceae	1	6	3	0	3	4	4	2	3	2	0	0
5	0.2.49.2.10.4	f__Rickettsiaceae	1	22	3	0	7	10	6	3	2	2	0	0
5	0.2.49.2.10.5	unclassified	1	11	3	0	1	1	1	5	1	1	0	0
5	0.2.49.2.11.1	f__	1	1	0	0	0	0	0	1	0	0	0	0
5	0.2.49.2.11.2	f__Erythrobacteraceae	5	16	11	0	7	11	6	6	8	4	3	0
5	0.2.49.2.11.3	f__Sphingomonadaceae	6	18	11	0	5	7	3	0	1	1	0	1
5	0.2.49.2.11.4	unclassified	1	12	5	0	5	3	1	2	1	1	1	0
5	0.2.49.2.12.1	unclassified	1	358	123	0	99	108	94	69	92	55	7	1
5	0.2.49.3.1.1	f__	1	25	14	0	9	10	11	10	11	10	2	1
5	0.2.49.3.2.1	f__	1	4	2	0	1	2	0	0	1	1	0	0
5	0.2.49.3.2.2	f__Alcaligenaceae	1	1	1	0	1	1	0	0	0	0	0	0
5	0.2.49.3.2.3	f__Burkholderiaceae	1	1	0	0	0	0	0	1	0	0	0	0
5	0.2.49.3.2.4	f__Comamonadaceae	3	9	6	0	3	2	2	2	1	2	0	1
5	0.2.49.3.2.5	f__Oxalobacteraceae	2	6	3	0	3	2	1	2	2	2	0	0
5	0.2.49.3.2.6	unclassified	1	3	1	0	0	2	1	0	1	0	0	1
5	0.2.49.3.3.1	f__Gallionellaceae	1	3	0	0	0	1	0	0	2	3	0	0
5	0.2.49.3.4.1	f__Hydrogenophilaceae	2	2	0	0	0	0	0	0	1	2	0	1
5	0.2.49.3.5.1	f__	1	1	1	0	1	1	0	0	0	0	0	0
5	0.2.49.3.6.1	f__	1	19	10	0	6	5	8	7	13	4	0	0
5	0.2.49.3.7.1	f__Methylophilaceae	2	3	0	0	2	1	1	2	0	0	0	0
5	0.2.49.3.7.2	unclassified	1	1	0	0	0	0	0	0	0	1	0	0
5	0.2.49.3.8.1	f__Neisseriaceae	1	1	0	0	0	0	0	0	0	0	0	1
5	0.2.49.3.9.1	f__	1	1	0	0	1	0	0	0	0	0	0	0
5	0.2.49.3.9.2	f__Nitrosomonadaceae	3	6	3	0	1	1	2	2	2	2	1	0
5	0.2.49.3.10.1	f__Rhodocyclaceae	6	8	3	0	1	5	2	2	1	1	0	0
5	0.2.49.3.11.1	f__	1	1	0	0	1	0	0	0	0	0	0	0
5	0.2.49.3.12.1	f__	1	1	0	0	0	1	0	1	0	0	0	0
5	0.2.49.3.13.1	f__	1	1	0	0	0	0	0	0	1	0	0	0
5	0.2.49.3.14.1	unclassified	1	83	20	0	17	23	23	12	25	24	1	0
5	0.2.49.4.1.1	f__	1	273	27	71	19	22	18	13	23	51	79	88
5	0.2.49.4.2.1	f__	1	5	0	0	0	0	0	0	1	3	5	0
5	0.2.49.4.3.1	f__	1	155	0	52	0	0	1	1	4	9	67	77
5	0.2.49.4.4.1	f__Bacteriovoracaceae	3	66	17	0	17	12	16	8	16	5	5	1
5	0.2.49.4.4.2	f__Bdellovibrionaceae	2	66	15	0	16	14	15	9	8	7	0	0
5	0.2.49.4.4.3	unclassified	1	1	0	0	0	0	1	0	0	0	0	0
5	0.2.49.4.5.1	f__	1	19	0	0	0	0	1	7	10	15	1	0
5	0.2.49.4.6.1	f__Desulfarculaceae	3	159	0	27	0	0	2	1	26	69	88	49
5	0.2.49.4.7.1	f__Desulfobacteraceae	6	264	6	5	2	5	6	8	48	123	153	25
5	0.2.49.4.7.2	f__Desulfobulbaceae	3	82	2	0	6	9	7	12	35	54	27	6
5	0.2.49.4.7.3	f__Nitrospinaceae	2	26	6	0	7	7	8	6	15	10	2	0
5	0.2.49.4.7.4	unclassified	1	6	0	0	0	0	0	0	0	4	2	0
5	0.2.49.4.8.1	f__Desulfovibrionaceae	1	1	0	0	0	0	0	0	0	1	1	0
5	0.2.49.4.9.1	f__Desulfuromonadaceae	3	22	3	0	3	3	4	6	9	13	9	1
5	0.2.49.4.9.2	f__Geobacteraceae	1	1	0	0	0	0	0	0	1	0	0	0
5	0.2.49.4.9.3	f__Pelobacteraceae	2	7	2	0	1	1	2	3	3	6	3	0
5	0.2.49.4.9.4	unclassified	1	17	0	0	1	0	0	0	3	9	4	1
5	0.2.49.4.10.1	f__	1	19	0	2	0	0	2	4	7	6	3	3
5	0.2.49.4.10.2	f__Entotheonellaceae	3	52	13	0	11	19	21	17	19	9	0	0
5	0.2.49.4.11.1	f__	1	7	3	0	1	3	2	0	1	1	0	0
5	0.2.49.4.12.1	f__	1	14	7	0	4	6	3	2	2	1	0	1
5	0.2.49.4.13.1	f__	1	4	0	2	0	0	0	0	3	3	2	2
5	0.2.49.4.14.1	f__	1	4	0	0	0	0	0	1	4	1	0	0
5	0.2.49.4.15.1	f__	1	25	6	0	4	4	6	7	6	2	0	1
5	0.2.49.4.16.1	f__	1	249	63	5	73	91	59	30	53	34	18	6
5	0.2.49.4.16.2	f__0319-6G20	1	1	0	0	0	0	1	1	1	1	0	0
5	0.2.49.4.16.3	f__Cystobacteraceae	1	1	0	0	0	0	1	1	0	0	0	0
5	0.2.49.4.16.4	f__Cystobacterineae	1	62	12	2	14	18	19	10	12	8	3	1
5	0.2.49.4.16.5	f__Haliangiaceae	3	53	19	0	17	19	17	10	12	10	2	0
5	0.2.49.4.16.6	f__Myxococcaceae	1	1	0	0	0	0	0	0	0	1	0	0
5	0.2.49.4.16.7	f__Nannocystaceae	2	35	14	0	15	15	13	6	4	3	0	0
5	0.2.49.4.16.8	f__OM27	1	56	17	0	20	18	11	11	8	6	0	0
5	0.2.49.4.16.9	f__Polyangiaceae	2	4	0	0	1	2	2	0	1	0	0	0
5	0.2.49.4.16.10	unclassified	1	111	26	5	23	24	20	19	19	27	11	2
5	0.2.49.4.17.1	f__	1	74	42	0	35	35	30	17	13	6	3	1
5	0.2.49.4.17.2	f__JTB38	1	26	14	0	7	6	8	5	3	8	4	0
5	0.2.49.4.17.3	f__MND4	1	30	15	0	10	14	9	7	9	3	0	0
5	0.2.49.4.17.4	f__NB1-i	1	42	18	0	18	15	15	16	15	12	5	0
5	0.2.49.4.17.5	unclassified	1	80	34	0	29	32	24	26	15	9	1	0
5	0.2.49.4.18.1	f__	1	13	0	4	0	0	0	1	0	2	5	2
5	0.2.49.4.19.1	f__	1	8	0	0	4	2	2	0	2	0	0	0
5	0.2.49.4.20.1	f__	1	6	0	2	0	0	0	0	0	2	2	2
5	0.2.49.4.21.1	f__	1	61	13	0	15	15	11	9	8	5	2	0
5	0.2.49.4.22.1	f__	1	19	0	0	0	0	0	1	3	9	12	2
5	0.2.49.4.23.1	f__	1	14	3	0	7	4	6	1	1	0	0	0
5	0.2.49.4.23.2	f__JTB36	1	42	7	0	10	11	12	13	31	17	0	0
5	0.2.49.4.23.3	f__S25_1238	1	1	1	0	0	0	1	0	0	0	0	0
5	0.2.49.4.23.4	unclassified	1	1	0	0	0	0	1	0	0	0	0	0
5	0.2.49.4.24.1	f__	1	4	0	0	0	1	0	0	2	4	1	0
5	0.2.49.4.24.2	f__Syntrophaceae	5	54	0	7	0	2	3	1	13	28	24	16
5	0.2.49.4.24.3	f__Syntrophobacteraceae	3	147	49	0	45	49	53	38	57	44	6	0
5	0.2.49.4.24.4	f__Syntrophorhabdaceae	1	1	0	0	0	0	0	0	0	1	0	0
5	0.2.49.4.24.5	unclassified	1	2	1	1	0	0	0	0	0	0	0	0
5	0.2.49.4.25.1	unclassified	1	723	117	45	95	107	91	63	75	129	159	87
5	0.2.49.5.1.1	f__Campylobacteraceae	2	3	3	0	0	0	0	0	0	0	0	0
5	0.2.49.5.1.2	f__Helicobacteraceae	2	31	2	0	3	2	2	2	10	19	10	1
5	0.2.49.5.1.3	unclassified	1	3	0	0	0	1	0	0	0	1	1	0
5	0.2.49.6.1.1	f__	1	44	16	0	11	12	10	5	2	2	1	1
5	0.2.49.6.2.1	f__	1	1	0	0	1	0	0	0	0	0	0	0
5	0.2.49.6.3.1	f__125ds10	1	5	2	0	2	2	4	2	2	2	1	1
5	0.2.49.6.3.2	f__211ds20	1	3	1	0	0	1	0	0	0	1	0	0
5	0.2.49.6.3.3	f__Alteromonadaceae	12	31	12	0	12	14	5	2	5	2	2	0
5	0.2.49.6.3.4	f__Chromatiaceae	1	1	1	0	0	0	0	0	0	0	0	0
5	0.2.49.6.3.5	f__Colwelliaceae	2	7	2	0	5	3	3	1	0	0	0	0
5	0.2.49.6.3.6	f__Ferrimonadaceae	1	1	0	0	0	0	0	0	1	0	0	0
5	0.2.49.6.3.7	f__HTCC2188	3	24	10	0	10	10	7	6	7	9	0	0
5	0.2.49.6.3.8	f__OM60	2	23	12	0	10	8	1	2	6	5	5	1
5	0.2.49.6.3.9	f__Psychromonadaceae	1	2	0	0	0	0	1	1	0	2	0	0
5	0.2.49.6.3.10	f__Shewanellaceae	1	2	2	0	1	2	1	1	1	0	0	0
5	0.2.49.6.3.11	unclassified	1	11	2	0	3	5	3	1	1	1	0	0
5	0.2.49.6.4.1	f__	1	163	38	0	28	40	40	37	71	67	44	5
5	0.2.49.6.4.2	f__Chromatiaceae	2	17	1	0	0	1	1	3	5	13	10	3
5	0.2.49.6.4.3	f__Ectothiorhodospiraceae	2	55	25	1	18	24	17	12	8	7	1	0
5	0.2.49.6.4.4	f__Halothiobacillaceae	1	2	0	0	0	0	0	0	0	2	0	0
5	0.2.49.6.4.5	unclassified	1	126	46	0	38	33	49	27	26	17	16	3
5	0.2.49.6.5.1	f__Enterobacteriaceae	1	3	1	0	1	1	0	0	0	0	0	1
5	0.2.49.6.6.1	f__	1	10	6	0	5	6	5	1	2	3	2	0
5	0.2.49.6.7.1	f__	1	1	1	0	1	1	0	0	0	0	0	0
5	0.2.49.6.7.2	f__HTCC2089	1	26	11	0	11	10	4	7	4	3	6	0
5	0.2.49.6.7.3	unclassified	1	3	1	0	1	2	0	0	0	0	0	0
5	0.2.49.6.8.1	f__	1	48	15	0	9	14	12	6	10	6	0	0
5	0.2.49.6.8.2	f__Coxiellaceae	5	125	44	5	21	31	27	19	12	19	4	6
5	0.2.49.6.8.3	f__Francisellaceae	2	2	2	0	0	1	1	0	1	0	0	0
5	0.2.49.6.8.4	f__Legionellaceae	4	24	3	0	4	3	6	5	6	4	0	1
5	0.2.49.6.8.5	unclassified	1	146	50	0	35	37	35	15	25	12	4	1
5	0.2.49.6.9.1	f__Marinicellaceae	2	46	20	0	21	24	16	13	11	10	6	3
5	0.2.49.6.10.1	f__	1	3	1	0	0	0	0	0	2	1	0	0
5	0.2.49.6.10.2	f__Crenotrichaceae	1	15	1	0	3	2	4	5	7	6	0	0
5	0.2.49.6.10.3	f__Methylococcaceae	4	28	7	0	5	9	13	5	2	6	2	0
5	0.2.49.6.10.4	unclassified	1	88	14	0	13	14	45	28	26	18	0	0
5	0.2.49.6.11.1	f__	1	7	3	0	4	5	5	1	1	1	0	0
5	0.2.49.6.11.2	f__Alcanivoracaceae	1	2	0	0	0	2	0	0	0	0	0	0
5	0.2.49.6.11.3	f__Hahellaceae	2	5	2	0	3	1	0	0	0	0	0	0
5	0.2.49.6.11.4	f__Halomonadaceae	1	14	9	0	4	6	5	0	1	1	0	0
5	0.2.49.6.11.5	f__Oceanospirillaceae	3	7	2	0	1	3	1	2	2	1	0	0
5	0.2.49.6.11.6	f__Oleiphilaceae	1	4	3	0	2	3	4	2	0	0	1	0
5	0.2.49.6.11.7	f__Saccharospirillaceae	1	1	0	0	1	1	0	0	0	0	0	0
5	0.2.49.6.11.8	unclassified	1	3	1	0	1	2	0	0	0	0	0	0
5	0.2.49.6.12.1	f__	1	1	0	0	0	0	0	0	1	1	0	0
5	0.2.49.6.13.1	f__Moraxellaceae	4	6	0	0	1	2	1	2	0	3	0	0
5	0.2.49.6.13.2	f__Pseudomonadaceae	2	5	1	0	1	2	1	2	0	0	2	0
5	0.2.49.6.14.1	f__	1	12	6	0	5	9	4	3	1	2	1	0
5	0.2.49.6.14.2	f__Thiohalorhabdaceae	1	1	0	0	0	1	1	1	0	1	0	0
5	0.2.49.6.15.1	f__	1	1	0	0	0	0	0	0	0	0	1	0
5	0.2.49.6.15.2	f__Piscirickettsiaceae	5	197	76	0	71	57	48	37	41	28	18	4
5	0.2.49.6.15.3	f__Thiotrichaceae	3	41	7	0	6	2	1	1	13	17	24	1
5	0.2.49.6.16.1	f__Pseudoalteromonadaceae	1	2	1	0	1	0	0	0	1	1	0	0
5	0.2.49.6.16.2	f__Vibrionaceae	3	4	3	0	3	4	1	0	0	0	0	0
5	0.2.49.6.17.1	f__Sinobacteraceae	2	6	2	0	1	2	3	0	2	3	0	1
5	0.2.49.6.17.2	f__Xanthomonadaceae	3	11	3	0	2	4	2	2	4	3	2	1
5	0.2.49.6.18.1	unclassified	1	1366	396	1	279	302	321	171	221	196	116	11
5	0.2.49.7.1.1	f__	1	55	27	0	19	29	11	7	1	2	1	0
5	0.2.49.7.2.1	f__	1	51	20	0	15	23	10	5	3	2	2	0
5	0.2.49.7.3.1	unclassified	1	1	1	0	0	1	0	0	0	0	0	0
5	0.2.49.8.1.1	f__Mariprofundaceae	1	7	0	0	0	0	2	1	3	3	0	0
5	0.2.49.9.1.1	unclassified	1	427	111	4	93	80	83	35	45	48	34	3
5	0.2.50.1.1.1	f__A714017	3	9	1	0	0	1	0	0	3	7	2	0
5	0.2.50.1.2.1	f__	1	2	0	0	0	0	1	0	1	1	0	0
5	0.2.50.1.3.1	f__5bav_B4	1	3	0	1	0	0	0	0	1	0	1	0
5	0.2.50.1.3.2	f__AEGEAN_185	1	1	0	0	0	0	0	0	1	0	0	0
5	0.2.50.1.4.1	f__	1	1	0	0	0	0	0	0	0	1	0	0
5	0.2.50.1.5.1	unclassified	1	1	0	0	0	0	0	0	0	1	0	0
5	0.2.51.1.1.1	f__	1	5	2	0	1	2	3	2	3	3	0	0
5	0.2.51.2.1.1	f__	1	1	0	0	0	0	1	0	0	0	0	0
5	0.2.51.3.1.1	f__	1	3	1	0	1	1	1	2	2	1	0	0
5	0.2.51.4.1.1	f__	1	7	2	0	3	3	2	3	4	3	0	0
5	0.2.51.5.1.1	unclassified	1	2	1	0	0	0	1	0	0	0	0	0
5	0.2.52.1.1.1	f__	1	44	0	18	0	0	0	0	5	10	20	16
5	0.2.53.1.1.1	f__	1	11	1	0	2	3	3	1	1	4	3	1
5	0.2.54.1.1.1	f__A0-023	1	12	0	6	0	0	0	0	1	2	11	6
5	0.2.54.1.1.2	f__Brachyspiraceae	1	1	0	0	0	0	0	0	0	1	0	0
5	0.2.54.2.1.1	f__	1	1	0	0	0	0	0	0	0	0	1	0
5	0.2.54.3.1.1	f__	1	1	0	0	0	0	0	0	1	0	0	0
5	0.2.54.3.2.1	f__	1	1	0	0	0	0	0	0	0	1	0	0
5	0.2.54.3.3.1	f__	1	1	0	1	0	0	0	0	0	0	0	0
5	0.2.54.4.1.1	f__Leptospiraceae	2	16	2	0	1	1	0	1	3	4	6	0
5	0.2.54.4.1.2	f__Sediment-4	3	22	0	1	0	0	0	0	0	5	12	8
5	0.2.54.5.1.1	f__	1	3	0	0	0	0	0	0	0	2	1	0
5	0.2.54.6.1.1	f__	1	4	0	0	0	0	0	0	0	1	3	0
5	0.2.54.6.2.1	f__Spirochaetaceae	4	99	6	16	6	6	7	6	12	23	47	30
5	0.2.54.6.3.1	unclassified	1	1	0	0	0	0	0	0	0	1	0	0
5	0.2.54.7.1.1	unclassified	1	4	1	0	0	0	0	0	0	0	0	3
5	0.2.55.1.1.1	f__	1	14	0	4	0	0	0	0	0	4	7	4
5	0.2.56.1.1.1	f__	1	5	0	0	1	0	2	0	0	3	0	0
5	0.2.56.2.1.1	f__	1	142	18	7	12	21	26	12	24	37	37	19
5	0.2.56.3.1.1	f__	1	283	62	4	57	99	65	51	51	35	10	5
5	0.2.56.3.2.1	f__	1	25	6	0	2	5	8	2	4	6	1	0
5	0.2.56.3.3.1	f__	1	6	2	0	1	3	2	1	0	1	0	0
5	0.2.56.3.4.1	unclassified	1	26	8	3	1	5	4	2	4	4	1	2
5	0.2.56.4.1.1	unclassified	1	45	7	1	10	10	11	4	9	8	1	0
5	0.2.57.1.1.1	f__	1	4	0	0	0	2	1	0	1	0	0	0
5	0.2.57.2.1.1	f__	1	5	4	0	4	3	2	0	1	0	0	0
5	0.2.57.3.1.1	f__	1	3	1	0	0	1	0	1	0	0	0	0
5	0.2.57.4.1.1	unclassified	1	2	1	0	0	0	2	0	0	1	0	0
5	0.2.58.1.1.1	f__	1	3	0	0	0	0	0	0	0	2	2	0
5	0.2.59.1.1.1	f__	1	2	0	0	0	0	0	0	0	1	2	0
5	0.2.59.2.1.1	unclassified	1	2	0	0	0	0	0	0	2	0	0	0
5	0.2.60.1.1.1	f__Deinococcaceae	1	6	1	0	5	1	0	0	0	0	0	0
5	0.2.60.1.1.2	f__Trueperaceae	4	12	7	0	9	8	5	1	1	0	0	0
5	0.2.60.1.2.1	f__Thermaceae	1	1	0	0	0	0	0	1	0	1	0	0
5	0.2.61.1.1.1	f__	1	4	0	1	0	0	0	0	0	3	1	3
5	0.2.62.1.1.1	f__	1	23	2	1	9	2	5	4	2	3	7	0
5	0.2.62.2.1.1	f__	1	13	4	0	4	3	5	4	5	3	1	0
5	0.2.62.2.2.1	f__Cerasicoccaceae	2	4	3	0	2	1	1	0	0	0	0	0
5	0.2.62.2.3.1	f__Opitutaceae	1	3	1	0	1	1	1	2	1	0	0	0
5	0.2.62.2.4.1	f__Pelagicoccaceae	1	4	4	0	1	1	0	0	0	0	0	0
5	0.2.62.2.5.1	f__Puniceicoccaceae	3	7	3	0	3	2	2	0	1	0	1	0
5	0.2.62.2.6.1	unclassified	1	26	10	0	8	12	8	2	7	3	0	0
5	0.2.62.3.1.1	f__	1	6	2	0	2	2	1	0	1	0	0	0
5	0.2.62.3.2.1	f__	1	13	1	0	2	3	4	3	5	6	2	0
5	0.2.62.3.2.2	f__auto67_4W	1	9	0	0	0	0	0	3	4	4	2	0
5	0.2.62.3.2.3	unclassified	1	33	9	1	11	9	12	8	5	4	2	0
5	0.2.62.3.3.1	unclassified	1	17	5	0	6	7	5	3	5	4	0	0
5	0.2.62.4.1.1	f__Chthoniobacteraceae	6	13	8	0	2	1	2	1	0	0	2	1
5	0.2.62.4.1.2	f__zEL20	1	1	0	0	1	0	0	0	0	0	0	0
5	0.2.62.5.1.1	f__	1	6	3	0	1	2	2	1	2	0	0	0
5	0.2.62.5.2.1	f__	1	5	2	0	1	1	1	2	0	1	2	0
5	0.2.62.5.2.2	f__LD1-PA34	1	6	2	0	1	3	3	0	0	0	0	0
5	0.2.62.5.2.3	unclassified	1	4	1	0	2	1	1	0	1	1	0	0
5	0.2.62.5.3.1	f__	1	4	1	0	1	0	0	2	2	2	2	1
5	0.2.62.5.4.1	f__	1	2	0	0	1	1	0	0	0	0	0	0
5	0.2.62.5.5.1	f__	1	70	5	8	8	5	5	2	4	32	19	6
5	0.2.62.5.6.1	unclassified	1	20	8	0	9	9	3	1	0	1	1	1
5	0.2.62.6.1.1	f__Verrucomicrobiaceae	6	81	32	0	38	32	17	15	10	7	3	1
5	0.2.62.7.1.1	unclassified	1	15	3	0	6	3	2	1	0	2	4	0
5	0.2.63.1.1.1	f__	1	3	1	0	1	1	0	0	1	0	0	0
5	0.2.64.1.1.1	f__	1	22	0	13	0	1	0	1	0	5	5	3
5	0.2.65.1.1.1	f__	1	5	0	1	0	0	0	0	2	3	4	1
5	0.2.65.2.1.1	f__	1	18	1	3	0	1	1	1	7	7	9	3
5	0.2.65.3.1.1	f__	1	6	0	2	0	0	0	0	0	4	0	1
5	0.2.65.4.1.1	unclassified	1	1	0	1	0	0	0	0	0	0	0	0
5	0.2.66.1.1.1	f__	1	31	10	0	6	6	6	5	9	10	11	1
5	0.2.66.1.2.1	f__	1	11	2	0	3	3	2	1	3	4	2	0
5	0.2.66.1.2.2	f__KSB4	1	16	2	0	1	0	1	0	5	8	9	1
5	0.2.66.1.2.3	unclassified	1	5	0	0	0	0	0	0	0	2	4	0
5	0.2.66.1.3.1	f__	1	17	3	0	4	5	5	7	8	5	2	0
5	0.2.66.1.4.1	f__	1	56	0	23	0	0	0	0	3	18	21	28
5	0.2.66.1.5.1	f__	1	17	0	0	0	0	0	0	4	10	12	0
5	0.2.66.1.6.1	f__	1	76	12	1	17	12	20	13	18	22	13	1
5	0.2.66.1.6.2	f__CV106	1	41	11	0	17	19	15	16	11	10	1	0
5	0.2.66.1.6.3	f__MSB-4E2	1	19	0	2	0	0	0	0	2	9	10	0
5	0.2.66.1.6.4	f__PRR-10	1	13	3	0	4	4	3	4	5	5	2	0
5	0.2.66.1.6.5	unclassified	1	7	2	0	2	3	3	2	3	0	0	0
5	0.2.66.1.7.1	f__	1	20	6	0	8	7	6	6	5	4	6	0
5	0.2.66.1.8.1	unclassified	1	3	0	0	0	0	0	1	2	2	1	0
5	0.2.67.1.1.1	f__	1	5	0	3	0	0	0	0	0	0	0	2
5	0.2.68.1.1.1	f__MSBL8	1	5	0	0	0	0	0	0	1	2	4	0
5	0.2.68.1.1.2	f__SHA-116	1	5	0	0	0	0	0	0	2	5	3	0
5	0.2.68.1.1.3	unclassified	1	1	0	0	0	0	0	0	0	1	1	0
5	0.2.69.1.1.1	f__	1	5	0	0	0	0	0	0	1	2	2	0
5	0.2.69.2.1.1	f__	1	21	5	0	6	5	5	6	1	3	1	0
5	0.2.69.3.1.1	unclassified	1	6	1	0	2	1	1	0	3	0	0	0
5	0.2.70.1.1.1	unclassified	1	4011	527	470	497	486	491	250	502	697	725	405
6	0.1.1.1.1.1.1	g__	1	4	0	2	0	0	0	0	0	1	1	2
6	0.1.1.2.1.1.1	g__	1	2	0	0	0	0	0	0	1	1	2	0
6	0.1.1.3.1.1.1	g__	1	25	0	8	0	0	0	0	1	3	17	10
6	0.1.1.3.2.1.1	unclassified	1	6	0	4	0	0	0	0	0	1	6	2
6	0.1.1.4.1.1.1	g__	1	80	0	3	1	0	0	0	6	9	40	39
6	0.1.1.5.1.1.1	g__	1	425	1	254	0	0	0	0	11	25	133	152
6	0.1.1.5.2.1.1	g__	1	144	0	72	0	0	0	0	3	13	19	65
6	0.1.1.5.3.1.1	g__	1	216	0	71	0	0	1	2	17	43	111	78
6	0.1.1.5.4.1.1	unclassified	1	48	0	26	0	0	0	0	0	0	7	16
6	0.1.1.6.1.1.1	g__	1	1	0	1	0	0	0	0	0	0	1	0
6	0.1.1.7.1.1.1	g__	1	5	0	2	0	0	0	0	0	1	2	2
6	0.1.1.8.1.1.1	g__	1	51	14	0	19	15	19	7	12	3	0	1
6	0.1.1.8.1.1.2	g__Nitrosopumilus	2	92	13	0	25	19	23	14	24	18	1	0
6	0.1.1.8.1.1.3	unclassified	1	124	21	0	50	25	40	19	18	6	2	0
6	0.1.1.8.1.2.1	g__	1	1	0	0	0	0	0	0	1	0	0	0
6	0.1.1.8.2.1.1	g__Candidatus_Nitrososphaera	3	7	1	0	5	5	4	0	4	4	1	0
6	0.1.1.9.1.1.1	g__	1	1	0	0	0	0	0	0	0	1	0	0
6	0.1.1.10.1.1.1	unclassified	1	21	0	6	0	0	0	0	0	0	12	10
6	0.1.2.1.1.1.1	g__	1	4	0	1	0	0	0	0	4	1	0	0
6	0.1.2.2.1.1.1	g__	1	9	0	2	1	1	0	0	1	1	3	1
6	0.1.2.2.2.1.1	g__	1	58	5	12	3	6	4	3	3	9	31	7
6	0.1.2.2.3.1.1	g__	1	1	0	1	0	0	0	0	0	0	0	0
6	0.1.2.2.4.1.1	unclassified	1	12	2	2	4	3	5	1	1	2	3	4
6	0.1.2.3.1.1.1	g__Haloferax	1	1	0	0	0	0	0	0	0	1	0	0
6	0.1.2.4.1.1.1	g__	1	3	0	1	0	0	0	0	1	0	1	0
6	0.1.2.4.1.2.1	g__	1	2	0	1	0	0	0	0	0	1	1	0
6	0.1.2.4.1.2.2	g__SAGMEG-1	1	8	0	5	0	0	0	0	0	2	1	2
6	0.1.2.4.1.2.3	unclassified	1	4	0	3	0	0	0	0	0	2	1	1
6	0.1.2.4.1.3.1	g__Methanobacterium	2	3	0	0	0	0	0	1	1	1	1	0
6	0.1.2.4.1.4.1	g__	1	17	0	7	0	0	0	0	0	1	8	10
6	0.1.2.4.1.5.1	unclassified	1	10	0	0	0	0	0	0	0	0	6	5
6	0.1.2.5.1.1.1	g__	1	1	0	1	0	0	0	0	0	0	0	0
6	0.1.2.5.2.1.1	g__Methanocella	1	4	0	3	0	0	0	0	0	0	2	3
6	0.1.2.5.3.1.1	g__	1	2	0	1	0	0	0	0	0	0	0	2
6	0.1.2.5.3.2.1	g__	1	3	0	0	0	0	0	0	3	2	0	0
6	0.1.2.5.3.2.2	g__Methanogenium	1	1	0	0	0	0	0	0	0	0	1	0
6	0.1.2.5.3.2.3	unclassified	1	1	0	0	0	0	0	0	0	1	0	0
6	0.1.2.5.3.3.1	g__Candidatus_Methanoregula	1	1	0	0	0	0	0	0	0	0	1	0
6	0.1.2.5.3.3.2	g__Methanolinea	1	1	0	1	0	0	0	0	0	1	0	1
6	0.1.2.5.3.3.3	unclassified	1	1	0	0	0	0	0	0	1	0	0	0
6	0.1.2.5.3.4.1	unclassified	1	5	0	1	0	0	0	0	1	4	1	1
6	0.1.2.5.4.1.1	g__	1	1	0	0	0	0	0	0	0	1	0	0
6	0.1.2.5.4.2.1	g__Methanosaeta	1	2	0	1	0	0	0	0	1	0	1	1
6	0.1.2.5.4.3.1	g__Methanococcoides	1	2	0	0	0	0	0	0	0	1	2	1
6	0.1.2.5.4.3.2	g__Methanolobus	1	1	0	0	0	0	0	0	0	0	1	0
6	0.1.2.5.4.3.3	g__Methanosarcina	1	3	0	0	1	0	0	0	2	3	0	0
6	0.1.2.5.4.3.4	unclassified	1	1	0	0	0	0	0	0	0	1	0	0
6	0.1.2.5.5.1.1	unclassified	1	1	0	0	0	0	0	1	0	0	0	0
6	0.1.2.6.1.1.1	g__	1	32	0	7	0	0	2	0	5	8	13	2
6	0.1.2.6.1.2.1	g__	1	2	0	0	0	0	0	0	0	0	2	0
6	0.1.2.6.1.3.1	g__	1	3	0	0	0	0	0	0	0	2	2	1
6	0.1.2.6.1.4.1	g__	1	104	0	10	0	0	1	1	20	43	77	15
6	0.1.2.6.1.5.1	g__	1	1	1	0	0	0	0	0	0	0	0	0
6	0.1.2.6.1.6.1	g__	1	32	0	8	0	0	0	1	8	10	18	4
6	0.1.2.6.1.7.1	g__	1	10	0	5	0	0	0	0	0	3	2	3
6	0.1.2.6.1.8.1	unclassified	1	32	3	4	6	6	5	1	2	7	14	1
6	0.1.2.6.2.1.1	g__Thermogymnomonas	1	3	0	0	0	0	0	0	1	3	0	0
6	0.1.2.6.3.1.1	unclassified	1	18	9	0	7	10	4	0	1	0	1	2
6	0.1.2.7.1.1.1	unclassified	1	71	6	10	2	5	3	2	3	6	24	27
6	0.1.3.1.1.1.1	g__	1	10	0	3	0	0	0	1	3	2	3	1
6	0.1.3.2.1.1.1	g__	1	991	83	171	129	98	93	53	133	149	307	197
6	0.1.3.2.2.1.1	g__	1	513	69	23	91	104	103	90	147	116	77	11
6	0.1.3.2.3.1.1	unclassified	1	5	0	1	0	1	0	0	0	2	1	2
6	0.1.3.3.1.1.1	unclassified	1	5	1	1	1	1	1	0	0	1	1	0
6	0.1.4.1.1.1.1	unclassified	1	316	22	44	39	28	24	18	39	61	84	68
6	0.2.1.1.1.1.1	g__	1	8	0	4	0	0	0	0	1	1	3	1
6	0.2.2.1.1.1.1	g__	1	5	0	0	0	0	0	0	0	1	5	0
6	0.2.2.2.1.1.1	g__	1	1	0	0	0	0	0	0	0	1	1	0
6	0.2.2.3.1.1.1	g__	1	31	0	10	0	0	1	0	1	8	11	9
6	0.2.2.4.1.1.1	g__	1	11	0	3	0	0	0	0	3	7	6	3
6	0.2.2.5.1.1.1	g__	1	1	0	0	0	0	0	0	0	0	1	0
6	0.2.2.6.1.1.1	unclassified	1	3	0	0	0	0	0	0	1	2	1	0
6	0.2.3.1.1.1.1	g__	1	54	20	2	18	19	22	17	17	9	3	1
6	0.2.3.2.1.1.1	g__	1	13	4	0	1	3	4	2	5	1	0	0
6	0.2.3.3.1.1.1	g__	1	18	6	0	3	10	5	4	3	3	0	0
6	0.2.3.4.1.1.1	g__	1	44	5	0	5	7	22	15	24	3	0	0
6	0.2.3.5.1.1.1	g__	1	39	8	2	12	11	13	9	10	8	10	1
6	0.2.3.5.2.1.1	g__	1	26	5	0	7	7	7	7	10	10	5	3
6	0.2.3.5.3.1.1	g__	1	107	36	1	34	40	45	35	41	24	1	1
6	0.2.3.5.3.2.1	g__	1	14	3	0	4	3	4	7	7	3	1	0
6	0.2.3.5.3.3.1	unclassified	1	1	0	0	1	0	0	0	0	0	0	0
6	0.2.3.5.4.1.1	unclassified	1	25	2	0	7	3	4	7	2	0	1	0
6	0.2.3.6.1.1.1	g__Candidatus_Koribacter	1	1	0	0	0	0	0	0	1	0	0	0
6	0.2.3.7.1.1.1	g__	1	3	0	0	0	0	0	1	2	3	0	0
6	0.2.3.7.2.1.1	g__	1	71	15	2	17	21	22	15	24	20	8	1
6	0.2.3.7.3.1.1	g__	1	32	1	10	1	1	1	0	7	14	14	9
6	0.2.3.8.1.1.1	g__	1	1	0	0	0	1	0	1	0	0	0	0
6	0.2.3.8.2.1.1	g__	1	1	1	0	0	0	0	0	0	0	0	0
6	0.2.3.8.3.1.1	g__	1	1	1	0	0	0	1	0	0	0	0	0
6	0.2.3.8.4.1.1	g__	1	1	0	0	1	1	0	0	0	0	0	0
6	0.2.3.8.4.2.1	g__	1	20	11	0	11	12	4	4	1	0	0	0
6	0.2.3.8.4.3.1	unclassified	1	6	3	0	4	3	2	2	1	2	0	0
6	0.2.3.8.5.1.1	unclassified	1	1	1	0	0	0	0	0	0	0	0	0
6	0.2.3.9.1.1.1	g__	1	5	0	1	0	0	1	2	1	0	2	2
6	0.2.3.9.2.1.1	g__	1	10	0	0	2	1	2	7	7	3	0	0
6	0.2.3.10.1.1.1	g__	1	28	8	0	7	11	9	13	16	6	0	0
6	0.2.3.11.1.1.1	g__	1	6	1	0	3	3	5	4	2	1	0	0
6	0.2.3.12.1.1.1	g__	1	15	6	0	6	6	0	0	0	1	2	0
6	0.2.3.12.1.2.1	g__	1	2	0	0	0	0	0	0	1	2	2	0
6	0.2.3.12.1.2.2	g__Geothrix	1	1	0	0	0	0	0	0	0	1	0	0
6	0.2.3.13.1.1.1	g__	1	15	0	0	0	1	0	3	2	9	7	4
6	0.2.3.14.1.1.1	g__	1	4	2	0	3	3	1	1	0	0	0	0
6	0.2.3.15.1.1.1	g__	1	119	43	1	43	39	37	36	28	17	13	0
6	0.2.3.16.1.1.1	g__	1	1	0	0	0	0	1	0	0	0	0	0
6	0.2.3.17.1.1.1	g__	1	6	2	2	2	0	1	1	1	0	0	0
6	0.2.3.17.1.2.1	g__	1	8	0	3	0	0	0	0	2	4	2	4
6	0.2.3.17.1.3.1	g__	1	44	20	0	20	21	13	12	10	5	3	0
6	0.2.3.17.1.4.1	g__	1	3	0	0	0	0	0	1	1	0	2	1
6	0.2.3.17.1.5.1	g__Candidatus_Solibacter	1	2	0	0	0	0	0	0	0	1	0	1
6	0.2.3.17.1.6.1	unclassified	1	35	0	7	1	0	0	2	6	9	15	9
6	0.2.3.18.1.1.1	g__	1	89	33	0	29	31	26	17	18	14	3	1
6	0.2.3.19.1.1.1	g__	1	3	0	0	0	0	0	0	0	1	0	2
6	0.2.3.20.1.1.1	g__	1	1	0	0	0	0	0	1	0	0	0	0
6	0.2.3.20.2.1.1	g__	1	6	2	0	2	2	3	3	4	4	0	0
6	0.2.3.20.3.1.1	unclassified	1	1	0	0	0	0	1	1	1	1	0	0
6	0.2.3.21.1.1.1	unclassified	1	81	20	2	14	18	16	13	15	10	3	1
6	0.2.4.1.1.1.1	g__	1	11	0	2	0	2	1	1	2	4	3	1
6	0.2.4.2.1.1.1	g__	1	59	18	0	17	27	19	14	15	12	1	0
6	0.2.4.2.1.2.1	g__	1	1	0	0	0	0	0	0	1	0	0	0
6	0.2.4.2.1.3.1	g__	1	10	7	0	6	5	6	4	2	2	2	0
6	0.2.4.2.1.4.1	g__	1	17	4	0	4	3	9	4	7	3	0	0
6	0.2.4.2.1.5.1	g__Iamia	1	1	0	0	0	0	0	1	0	0	0	0
6	0.2.4.2.1.6.1	g__	1	15	11	0	8	6	5	3	1	0	0	0
6	0.2.4.2.1.7.1	g__	1	3	0	0	0	1	0	2	1	2	1	0
6	0.2.4.2.1.8.1	g__	1	2	0	0	1	2	0	0	1	0	0	0
6	0.2.4.2.1.9.1	g__	1	5	2	0	1	1	3	2	0	0	0	0
6	0.2.4.2.1.10.1	g__	1	2	0	0	1	0	1	1	1	1	0	0
6	0.2.4.2.1.11.1	g__	1	1	0	0	0	1	0	0	0	0	0	0
6	0.2.4.2.1.12.1	g__	1	42	23	0	19	21	19	18	16	8	7	0
6	0.2.4.2.1.13.1	g__	1	4	3	0	2	1	1	0	0	0	0	0
6	0.2.4.2.1.14.1	g__	1	7	2	0	3	4	4	3	4	1	0	0
6	0.2.4.2.1.15.1	unclassified	1	53	22	0	20	20	17	8	7	6	1	0
6	0.2.4.3.1.1.1	g__	1	6	0	0	0	1	0	0	4	5	0	0
6	0.2.4.3.1.2.1	g__Cellulomonas	1	1	0	0	0	1	0	0	0	0	0	0
6	0.2.4.3.1.2.2	unclassified	1	1	1	0	1	1	0	0	0	0	0	0
6	0.2.4.3.1.3.1	g__Corynebacterium	3	9	1	0	1	0	1	7	2	5	1	0
6	0.2.4.3.1.4.1	g__Dermabacter	1	1	0	0	0	0	0	1	0	0	0	0
6	0.2.4.3.1.5.1	unclassified	1	1	1	0	0	0	0	0	0	0	0	0
6	0.2.4.3.1.6.1	g__Blastococcus	1	1	1	0	1	1	1	1	0	0	0	0
6	0.2.4.3.1.6.2	g__Modestobacter	1	1	0	0	1	0	0	0	0	0	0	0
6	0.2.4.3.1.6.3	unclassified	1	3	3	0	1	2	1	1	0	0	0	0
6	0.2.4.3.1.7.1	unclassified	1	2	1	0	1	2	1	1	1	0	0	0
6	0.2.4.3.1.8.1	unclassified	1	3	2	0	1	0	1	2	1	0	0	0
6	0.2.4.3.1.9.1	g__Candidatus_Aquiluna	1	1	1	0	0	1	1	0	0	0	0	0
6	0.2.4.3.1.9.2	g__Pseudoclavibacter	1	1	0	0	0	0	0	1	0	0	0	0
6	0.2.4.3.1.9.3	unclassified	1	3	2	0	1	0	1	1	1	0	0	0
6	0.2.4.3.1.10.1	g__Arthrobacter	1	1	1	0	1	1	0	1	0	1	0	0
6	0.2.4.3.1.10.2	g__Nesterenkonia	1	1	1	0	1	0	0	0	0	0	0	0
6	0.2.4.3.1.10.3	unclassified	1	1	0	0	1	0	0	0	0	0	0	0
6	0.2.4.3.1.11.1	g__	1	1	1	0	1	1	1	1	0	0	0	0
6	0.2.4.3.1.11.2	g__Actinoplanes	1	1	1	0	0	0	0	0	0	0	0	0
6	0.2.4.3.1.11.3	g__Pilimelia	1	1	0	0	0	1	0	0	0	0	0	0
6	0.2.4.3.1.11.4	unclassified	1	3	1	0	1	1	2	1	0	0	0	0
6	0.2.4.3.1.12.1	g__Mycobacterium	2	5	1	0	1	1	2	2	2	1	1	0
6	0.2.4.3.1.13.1	g__	1	1	0	0	0	0	0	0	0	1	0	0
6	0.2.4.3.1.13.2	g__Nocardia	1	1	0	0	0	0	1	0	0	0	0	0
6	0.2.4.3.1.14.1	g__	1	5	4	0	2	1	2	1	0	0	0	0
6	0.2.4.3.1.14.2	g__Aeromicrobium	1	1	0	0	0	1	0	0	0	0	0	0
6	0.2.4.3.1.14.3	unclassified	1	5	2	0	1	4	0	1	2	1	0	0
6	0.2.4.3.1.15.1	g__Actinomycetospora	1	2	1	0	2	1	0	1	1	0	0	0
6	0.2.4.3.1.15.2	g__Amycolatopsis	1	1	1	0	1	0	1	0	0	0	0	0
6	0.2.4.3.1.15.3	g__Pseudonocardia	1	1	0	0	0	0	0	0	0	1	0	0
6	0.2.4.3.1.15.4	unclassified	1	2	0	0	0	1	0	0	1	0	0	0
6	0.2.4.3.1.16.1	g__Sporichthya	1	1	1	0	0	0	0	0	0	0	0	0
6	0.2.4.3.1.17.1	g__Streptomyces	3	3	1	1	1	2	0	1	1	2	0	0
6	0.2.4.3.1.17.2	unclassified	1	1	0	0	0	0	0	0	0	1	0	0
6	0.2.4.3.1.18.1	g__Nonomuraea	1	1	0	1	0	0	0	0	0	0	0	0
6	0.2.4.3.1.18.2	g__Streptosporangium	1	2	0	0	0	0	0	0	2	0	0	0
6	0.2.4.3.1.19.1	g__Actinoallomurus	1	1	0	0	0	0	0	1	0	0	0	0
6	0.2.4.3.1.20.1	g__Williamsia	1	1	0	0	0	0	0	0	0	0	1	0
6	0.2.4.3.1.21.1	unclassified	1	29	10	0	7	9	8	4	5	6	0	1
6	0.2.4.3.2.1.1	g__	1	11	0	6	0	0	0	0	2	7	4	4
6	0.2.4.3.3.1.1	unclassified	1	2	0	0	0	1	0	0	1	0	0	0
6	0.2.4.4.1.1.1	g__	1	2	1	0	0	1	0	0	0	0	0	0
6	0.2.4.5.1.1.1	g__	1	4	2	0	3	0	1	0	0	0	0	0
6	0.2.4.5.2.1.1	g__	1	18	5	0	3	3	4	6	11	0	0	0
6	0.2.4.6.1.1.1	g__Euzebya	1	6	2	0	1	3	3	1	1	0	0	0
6	0.2.4.6.2.1.1	g__	1	14	6	0	7	5	1	0	1	0	0	0
6	0.2.4.7.1.1.1	g__	1	11	0	1	0	0	0	0	5	6	1	0
6	0.2.4.8.1.1.1	g__Rubrobacter	1	5	1	0	1	0	1	0	2	0	0	0
6	0.2.4.9.1.1.1	g__	1	3	0	0	0	0	0	0	3	2	1	0
6	0.2.4.9.2.1.1	g__	1	7	1	0	1	1	1	2	6	2	0	0
6	0.2.4.9.2.2.1	g__	1	2	0	0	0	0	2	0	0	0	0	0
6	0.2.4.9.2.3.1	g__	1	26	8	0	7	10	12	8	9	7	1	0
6	0.2.4.9.3.1.1	g__	1	29	18	0	10	11	5	9	5	5	2	0
6	0.2.4.9.3.2.1	g__	1	1	0	0	0	0	0	0	1	0	0	0
6	0.2.4.9.3.3.1	g__	1	1	0	0	0	0	0	0	0	1	0	0
6	0.2.4.9.3.4.1	unclassified	1	7	2	0	2	1	1	1	1	2	0	0
6	0.2.4.9.4.1.1	unclassified	1	2	0	0	0	0	0	2	1	1	0	0
6	0.2.4.10.1.1.1	unclassified	1	21	6	1	7	3	4	2	4	3	1	0
6	0.2.5.1.1.1.1	g__	1	7	2	0	3	5	4	2	2	0	0	0
6	0.2.6.1.1.1.1	g__	1	3	0	0	0	1	0	2	0	0	0	0
6	0.2.6.2.1.1.1	g__	1	1	0	0	0	1	0	0	0	0	0	0
6	0.2.6.3.1.1.1	g__	1	2	1	0	2	1	1	1	0	0	0	0
6	0.2.6.3.1.2.1	unclassified	1	3	1	0	1	2	1	0	1	1	0	0
6	0.2.6.4.1.1.1	g__	1	2	0	1	0	0	0	0	0	0	0	1
6	0.2.6.5.1.1.1	g__	1	12	0	4	0	0	0	0	3	5	5	2
6	0.2.6.5.2.1.1	g__	1	20	0	6	0	0	0	1	2	7	8	10
6	0.2.6.5.3.1.1	unclassified	1	4	0	3	0	0	0	0	0	0	2	1
6	0.2.7.1.1.1.1	g__	1	3	0	0	1	0	1	0	1	0	0	0
6	0.2.7.2.1.1.1	g__	1	9	0	5	0	0	0	0	0	1	6	3
6	0.2.7.3.1.1.1	g__	1	4	0	4	0	0	0	0	0	0	0	0
6	0.2.8.1.1.1.1	g__	1	21	0	3	0	0	1	1	9	5	9	5
6	0.2.8.2.1.1.1	g__	1	15	1	2	0	1	2	2	2	4	4	4
6	0.2.8.3.1.1.1	g__	1	44	6	5	2	5	6	3	5	14	11	3
6	0.2.8.4.1.1.1	unclassified	1	1	0	0	0	0	0	0	0	1	0	0
6	0.2.9.1.1.1.1	g__	1	1	0	0	0	0	0	0	0	0	1	1
6	0.2.9.2.1.1.1	g__	1	3	0	0	0	0	0	0	0	1	3	0
6	0.2.9.3.1.1.1	g__	1	18	15	0	17	11	8	1	0	0	0	0
6	0.2.9.4.1.1.1	g__	1	122	2	24	3	0	0	3	22	54	65	20
6	0.2.9.4.1.2.1	g__	1	1	0	0	0	0	0	0	1	1	0	0
6	0.2.9.4.1.3.1	g__Prevotella	1	1	0	0	0	1	0	0	0	0	0	0
6	0.2.9.4.1.4.1	g__Paludibacter	1	1	0	0	0	1	0	0	0	0	0	0
6	0.2.9.4.1.4.2	g__Porphyromonas	1	1	0	0	0	0	1	0	0	0	0	0
6	0.2.9.4.1.5.1	g__Prevotella	1	1	0	0	0	0	1	0	0	0	0	0
6	0.2.9.4.1.6.1	g__Blvii28	1	1	0	0	0	0	0	0	0	0	1	0
6	0.2.9.4.1.7.1	g__	1	20	0	2	1	1	0	0	2	14	6	0
6	0.2.9.4.1.8.1	g__	1	3	0	0	2	0	0	0	0	1	1	0
6	0.2.9.4.1.9.1	unclassified	1	12	0	0	1	2	0	0	0	7	5	1
6	0.2.9.5.1.1.1	g__	1	1	0	0	0	1	0	0	0	0	0	0
6	0.2.9.5.1.2.1	g__	1	8	3	0	3	6	2	0	0	0	0	0
6	0.2.9.5.1.2.2	g__Candidatus_Cardinium	1	1	0	0	0	1	0	0	0	0	0	0
6	0.2.9.5.1.2.3	g__SC3-56	1	3	3	0	2	2	2	2	0	0	1	0
6	0.2.9.5.1.2.4	g__Ucs1325	1	1	0	0	0	1	1	0	0	0	0	0
6	0.2.9.5.1.2.5	unclassified	1	3	1	0	0	1	1	2	0	0	0	0
6	0.2.9.5.1.3.1	g__	1	3	1	0	0	0	0	0	1	1	0	0
6	0.2.9.5.1.4.1	g__	1	9	1	0	4	4	2	2	1	0	1	0
6	0.2.9.5.1.4.2	g__Adhaeribacter	1	5	3	0	2	3	0	0	0	0	0	0
6	0.2.9.5.1.4.3	g__Dyadobacter	1	1	0	0	1	0	0	0	0	0	0	0
6	0.2.9.5.1.4.4	g__Flectobacillus	1	1	0	0	0	0	1	0	0	0	0	0
6	0.2.9.5.1.4.5	g__Hymenobacter	1	4	1	0	1	2	1	0	0	0	0	0
6	0.2.9.5.1.4.6	g__Larkinella	1	1	0	0	0	0	1	0	0	0	0	0
6	0.2.9.5.1.4.7	g__Pontibacter	1	1	1	0	1	1	1	1	0	1	0	0
6	0.2.9.5.1.4.8	g__Rhodocytophaga	1	3	1	0	1	1	0	0	0	0	0	0
6	0.2.9.5.1.4.9	g__Rudanella	1	1	1	0	0	0	0	0	0	0	0	0
6	0.2.9.5.1.4.10	g__Spirosoma	1	3	1	0	1	2	0	0	0	0	0	0
6	0.2.9.5.1.4.11	unclassified	1	6	3	0	2	1	0	0	0	0	0	0
6	0.2.9.5.1.5.1	g__	1	58	27	1	26	26	16	15	19	21	3	1
6	0.2.9.5.1.5.2	g__Fulvivirga	1	2	2	0	1	2	1	1	1	0	0	0
6	0.2.9.5.1.5.3	g__Reichenbachiella	1	5	2	0	1	1	3	0	1	0	0	0
6	0.2.9.5.1.5.4	unclassified	1	10	5	0	3	3	3	2	1	0	0	0
6	0.2.9.5.1.6.1	unclassified	1	14	2	0	5	4	4	1	2	1	0	0
6	0.2.9.6.1.1.1	g__	1	19	12	0	11	5	6	1	3	1	0	0
6	0.2.9.6.1.2.1	g__	1	13	8	0	7	5	2	1	0	0	0	1
6	0.2.9.6.1.2.2	g__Crocinitomix	1	4	2	0	3	2	3	0	0	0	0	0
6	0.2.9.6.1.2.3	g__Cryomorpha	1	1	0	0	0	0	0	0	0	1	0	0
6	0.2.9.6.1.2.4	g__Fluviicola	1	7	5	0	3	3	3	2	2	2	0	0
6	0.2.9.6.1.2.5	g__Owenweeksia	1	1	0	0	1	0	0	0	0	0	0	0
6	0.2.9.6.1.2.6	unclassified	1	2	0	0	1	0	0	0	0	1	0	0
6	0.2.9.6.1.3.1	g__	1	48	35	0	21	16	13	7	6	8	4	1
6	0.2.9.6.1.3.2	g__Aquimarina	1	1	0	0	1	0	0	0	0	0	0	0
6	0.2.9.6.1.3.3	g__Flavobacterium	2	5	3	0	3	4	2	0	1	1	0	0
6	0.2.9.6.1.3.4	g__Gillisia	1	1	0	0	1	1	0	0	0	0	0	0
6	0.2.9.6.1.3.5	g__Gramella	1	2	2	0	1	1	0	0	0	0	0	0
6	0.2.9.6.1.3.6	g__Kordia	1	1	0	0	0	0	1	0	0	0	0	0
6	0.2.9.6.1.3.7	g__Lutimonas	1	5	3	0	4	2	0	1	2	4	3	1
6	0.2.9.6.1.3.8	g__Olleya	1	1	1	0	0	0	0	0	0	0	0	0
6	0.2.9.6.1.3.9	g__Robiginitalea	1	4	2	0	2	3	2	1	1	2	1	0
6	0.2.9.6.1.3.10	g__Sediminicola	1	1	1	0	0	0	0	0	0	0	0	0
6	0.2.9.6.1.3.11	g__Tenacibaculum	1	2	2	1	1	1	1	0	0	0	0	0
6	0.2.9.6.1.3.12	g__Ulvibacter	1	2	2	0	1	0	1	0	0	1	1	0
6	0.2.9.6.1.3.13	g__Winogradskyella	2	4	2	0	2	2	1	0	0	1	1	0
6	0.2.9.6.1.3.14	unclassified	1	46	20	1	17	18	11	6	4	10	11	2
6	0.2.9.6.1.4.1	unclassified	1	1	0	0	0	1	0	0	0	0	0	0
6	0.2.9.6.1.5.1	unclassified	1	24	8	0	8	13	4	3	5	1	1	0
6	0.2.9.7.1.1.1	g__	1	2	0	0	0	0	2	0	0	0	0	0
6	0.2.9.7.1.2.1	g__Balneola	1	1	1	0	1	1	1	1	0	0	0	0
6	0.2.9.7.1.3.1	g__	1	56	29	0	18	22	21	16	12	6	2	0
6	0.2.9.7.1.3.2	g__Rubricoccus	1	13	10	0	8	4	2	3	0	0	0	0
6	0.2.9.7.1.3.3	unclassified	1	1	1	0	0	0	0	0	0	0	0	0
6	0.2.9.7.1.4.1	unclassified	1	10	4	0	4	5	3	1	1	1	1	0
6	0.2.9.8.1.1.1	g__	1	6	4	0	4	4	0	0	0	1	0	0
6	0.2.9.8.1.2.1	g__	1	11	4	0	5	4	4	0	0	1	0	0
6	0.2.9.8.1.2.2	g__Flavisolibacter	1	7	5	0	1	2	1	0	0	0	0	0
6	0.2.9.8.1.2.3	g__Segetibacter	1	2	1	0	1	0	0	0	0	0	0	0
6	0.2.9.8.1.2.4	unclassified	1	2	2	0	0	2	0	0	0	0	0	0
6	0.2.9.8.1.3.1	g__	1	137	80	0	73	76	50	25	12	13	8	0
6	0.2.9.8.1.3.2	g__Lewinella	2	4	2	0	1	2	1	0	0	0	0	0
6	0.2.9.8.1.3.3	g__Saprospira	1	3	1	0	2	2	0	0	0	0	0	0
6	0.2.9.8.1.3.4	unclassified	1	18	9	0	9	7	3	0	0	2	3	0
6	0.2.9.8.1.4.1	unclassified	1	1	1	0	0	0	0	0	0	0	0	0
6	0.2.9.9.1.1.1	g__	1	13	3	1	5	6	6	2	1	1	0	0
6	0.2.9.9.1.2.1	g__	1	8	4	0	5	3	3	2	2	1	0	0
6	0.2.9.9.1.3.1	g__Pedobacter	1	2	0	0	0	1	0	0	0	1	0	0
6	0.2.9.9.1.4.1	unclassified	1	2	1	0	1	1	2	0	0	0	0	0
6	0.2.9.10.1.1.1	g__	1	1	0	0	0	0	0	1	0	0	0	0
6	0.2.9.11.1.1.1	unclassified	1	209	75	3	64	68	53	34	33	37	25	2
6	0.2.10.1.1.1.1	g__	1	4	0	2	0	0	0	0	0	0	1	1
6	0.2.11.1.1.1.1	g__	1	1	0	0	0	0	0	0	0	1	0	0
6	0.2.11.2.1.1.1	g__	1	1	0	1	0	0	0	0	0	0	0	0
6	0.2.11.2.1.2.1	unclassified	1	2	0	1	0	0	0	0	1	2	1	0
6	0.2.12.1.1.1.1	g__	1	25	1	1	1	2	1	2	3	10	9	13
6	0.2.12.1.1.2.1	g__	1	21	1	0	2	1	4	3	8	12	10	0
6	0.2.12.1.1.2.2	g__LCP-26	1	23	0	5	0	0	2	1	3	10	12	6
6	0.2.12.1.1.2.3	unclassified	1	7	0	0	0	0	0	0	2	5	5	0
6	0.2.12.1.1.3.1	unclassified	1	5	3	0	2	3	2	2	2	0	1	1
6	0.2.12.2.1.1.1	g__	1	10	1	1	0	1	1	0	4	5	3	0
6	0.2.12.2.2.1.1	g__	1	6	0	0	0	0	0	0	0	3	3	1
6	0.2.12.2.3.1.1	g__	1	21	0	3	0	0	0	0	0	8	11	9
6	0.2.12.2.4.1.1	g__	1	26	11	0	9	10	6	7	6	7	1	0
6	0.2.12.2.5.1.1	g__	1	1	0	0	0	0	0	0	0	0	1	0
6	0.2.12.2.6.1.1	unclassified	1	7	0	0	0	0	0	0	1	5	2	0
6	0.2.13.1.1.1.1	g__	1	3	0	0	0	0	3	0	1	0	0	0
6	0.2.13.1.2.1.1	g__	1	85	23	4	14	25	25	23	15	19	5	0
6	0.2.13.1.2.2.1	g__	1	2	0	0	1	0	1	0	0	0	0	0
6	0.2.13.1.2.3.1	g__Candidatus_Protochlamydia	1	5	1	0	1	2	0	4	0	0	0	0
6	0.2.13.1.2.3.2	unclassified	1	26	7	0	2	7	5	6	1	4	0	1
6	0.2.13.1.2.4.1	g__Candidatus_Rhabdochlamydia	1	25	5	1	7	7	7	3	9	4	3	0
6	0.2.13.1.2.5.1	g__	1	11	6	0	6	7	7	3	4	4	0	0
6	0.2.13.1.2.6.1	g__Waddlia	1	1	0	0	0	0	1	0	1	0	0	0
6	0.2.13.1.2.6.2	unclassified	1	2	0	0	0	1	1	0	0	0	0	0
6	0.2.13.1.2.7.1	unclassified	1	424	75	3	85	128	133	89	92	64	16	1
6	0.2.13.1.3.1.1	unclassified	1	15	0	0	0	7	6	2	1	3	1	0
6	0.2.14.1.1.1.1	g__	1	5	0	1	0	0	1	0	0	4	3	0
6	0.2.14.2.1.1.1	g__	1	14	2	3	3	3	3	2	5	5	3	3
6	0.2.14.2.2.1.1	g__	1	11	2	2	2	4	3	4	5	7	2	1
6	0.2.14.2.3.1.1	g__	1	18	6	1	5	5	5	6	7	5	2	2
6	0.2.14.2.4.1.1	unclassified	1	1	0	0	0	0	0	0	1	1	1	0
6	0.2.14.3.1.1.1	g__	1	44	4	0	4	7	10	6	23	19	12	2
6	0.2.14.3.1.1.2	g__Ignavibacterium	1	1	0	0	0	0	0	0	1	1	1	0
6	0.2.14.3.1.1.3	unclassified	1	1	0	0	0	0	0	0	0	1	1	0
6	0.2.14.3.1.2.1	g__	1	1	0	0	0	0	0	0	1	0	0	0
[truncated: 1,909 more rows]
