# Supplementary material for: Vertical Stratification of Sediment Microbial Communities Along Geochemical Gradients of a Subterranean Estuary Located at the Gloucester Beach of Virginia, United States
Source: Front Microbiol. 2019 Jan 11;9:3343. doi: 10.3389/fmicb.2018.03343 (PMC6336712; doi:10.3389/fmicb.2018.03343)
Supplement: Supplementary file 3 [file Data_Sheet_3.xlsx]

## Sheet: Predicted metabolism
Table S2. The annotations of predicted metabolism functions.
#OTU ID	GPMD1	GPMD10	GPMD2	GPMD3	GPMD4	GPMD5	GPMD6	GPMD7	GPMD8	GPMD9	KEGG_Pathways
1,1,1-Trichloro-2,2-bis(4-chlorophenyl)ethane (DDT) degradation	421	348	257	384	166	162	395	555	538	1269	Metabolism; Xenobiotics Biodegradation and Metabolism; 1,1,1-Trichloro-2,2-bis(4-chlorophenyl)ethane (DDT) degradation
ABC transporters	736655	930576	719631	761197	764644	747495	815420	846731	904307	1664105	Environmental Information Processing; Membrane Transport; ABC transporters
Adherens junction	17	0	17	13	17	11	11	7	0	0	Cellular Processes; Cell Communication; Adherens junction
Adipocytokine signaling pathway	21446	14276	17559	21378	21667	21626	23657	27093	27072	31905	Organismal Systems; Endocrine System; Adipocytokine signaling pathway
African trypanosomiasis	2129	595	1472	2055	2021	2131	2075	2015	1469	1994	Human Diseases; Infectious Diseases; African trypanosomiasis
Alanine, aspartate and glutamate metabolism	285971	237529	289526	300227	297940	285231	301947	291498	278416	418474	Metabolism; Amino Acid Metabolism; Alanine, aspartate and glutamate metabolism
Aldosterone-regulated sodium reabsorption	39	0	38	72	197	207	163	209	24	0	Organismal Systems; Excretory System; Aldosterone-regulated sodium reabsorption
Alzheimer's disease	25412	14856	24342	25603	26187	25750	27047	24524	19018	25223	Human Diseases; Neurodegenerative Diseases; Alzheimer's disease
Amino acid metabolism	85306	56856	83394	92039	85913	81940	85115	79813	72594	102618	Unclassified; Metabolism; Amino acid metabolism
Amino acid related enzymes	426669	391803	444686	448981	448676	420710	447328	438451	430350	683372	Metabolism; Amino Acid Metabolism; Amino acid related enzymes
Amino sugar and nucleotide sugar metabolism	308297	241799	298174	325620	320422	311273	331287	325020	302413	424066	Metabolism; Carbohydrate Metabolism; Amino sugar and nucleotide sugar metabolism
Aminoacyl-tRNA biosynthesis	354280	359701	373628	375870	377859	353570	376834	368854	367476	622364	Genetic Information Processing; Translation; Aminoacyl-tRNA biosynthesis
Aminobenzoate degradation	78875	68702	68302	79761	76204	76509	79884	80514	76905	123080	Metabolism; Xenobiotics Biodegradation and Metabolism; Aminobenzoate degradation
Amoebiasis	5454	5378	7320	6019	5931	5159	5266	4304	4789	9979	Human Diseases; Infectious Diseases; Amoebiasis
Amyotrophic lateral sclerosis (ALS)	6643	1658	5638	6560	6099	6069	6598	5551	2989	2899	Human Diseases; Neurodegenerative Diseases; Amyotrophic lateral sclerosis (ALS)
Antigen processing and presentation	5795	1838	5057	6004	5715	6067	6676	6795	5335	3104	Organismal Systems; Immune System; Antigen processing and presentation
Apoptosis	978	239	583	809	830	1115	1033	712	208	277	Cellular Processes; Cell Growth and Death; Apoptosis
Arachidonic acid metabolism	16945	18992	14038	17745	17002	17328	16501	14182	14625	31984	Metabolism; Lipid Metabolism; Arachidonic acid metabolism
Arginine and proline metabolism	368736	330845	371762	385168	377056	351416	368817	360892	354805	574495	Metabolism; Amino Acid Metabolism; Arginine and proline metabolism
Arrhythmogenic right ventricular cardiomyopathy (ARVC)	17	0	17	13	17	11	11	7	0	0	Human Diseases; Cardiovascular Diseases; Arrhythmogenic right ventricular cardiomyopathy (ARVC)
Ascorbate and aldarate metabolism	37574	26677	35681	39521	37620	34606	34723	33099	29981	42425	Metabolism; Carbohydrate Metabolism; Ascorbate and aldarate metabolism
Atrazine degradation	13238	2971	13981	14091	12234	10596	10228	9013	7624	4963	Metabolism; Xenobiotics Biodegradation and Metabolism; Atrazine degradation
Bacterial chemotaxis	186839	100988	183439	197534	202052	202734	219219	196430	155502	191769	Cellular Processes; Cell Motility; Bacterial chemotaxis
Bacterial invasion of epithelial cells	741	3	714	918	373	281	311	403	935	22	Human Diseases; Infectious Diseases; Bacterial invasion of epithelial cells
Bacterial motility proteins	499987	329383	474234	528564	529220	520892	559360	511527	437789	603044	Cellular Processes; Cell Motility; Bacterial motility proteins
Bacterial secretion system	181793	126049	166238	189664	192729	189092	197126	188331	166903	230726	Environmental Information Processing; Membrane Transport; Bacterial secretion system
Bacterial toxins	14618	16324	12005	15072	14203	14691	15095	14504	14720	30258	Environmental Information Processing; Signaling Molecules and Interaction; Bacterial toxins
Basal transcription factors	22771	19227	43957	25923	27433	21369	21569	13551	14862	31790	Genetic Information Processing; Transcription; Basal transcription factors
Base excision repair	126602	110141	129965	133823	133162	125716	129194	121162	117830	190765	Genetic Information Processing; Replication and Repair; Base excision repair
Benzoate degradation	89578	89038	79722	89195	89602	89832	95253	100164	102733	169952	Metabolism; Xenobiotics Biodegradation and Metabolism; Benzoate degradation
Betalain biosynthesis	690	235	451	672	765	960	1146	1292	948	527	Metabolism; Biosynthesis of Other Secondary Metabolites; Betalain biosynthesis
Bile secretion	560	4596	431	611	830	892	1052	2054	3019	7197	Organismal Systems; Digestive System; Bile secretion
Biosynthesis and biodegradation of secondary metabolites	14091	3939	12113	14137	12833	12719	13798	13434	10023	8569	Unclassified; Metabolism; Biosynthesis and biodegradation of secondary metabolites
Biosynthesis of 12-, 14- and 16-membered macrolides	2	0	2	5	1	2	4	5	62	2	Metabolism; Metabolism of Terpenoids and Polyketides; Biosynthesis of 12-, 14- and 16-membered macrolides
Biosynthesis of ansamycins	23734	20368	25301	25260	24511	22877	24333	23171	22210	35623	Metabolism; Metabolism of Terpenoids and Polyketides; Biosynthesis of ansamycins
Biosynthesis of siderophore group nonribosomal peptides	9508	6727	9658	9900	9304	8346	8807	8292	8689	14288	Metabolism; Metabolism of Terpenoids and Polyketides; Biosynthesis of siderophore group nonribosomal peptides
Biosynthesis of type II polyketide backbone	4	0	3	4	0	3	1	0	0	0	Metabolism; Metabolism of Terpenoids and Polyketides; Biosynthesis of type II polyketide backbone
Biosynthesis of type II polyketide products	566	140	301	417	422	604	641	1113	775	224	Metabolism; Metabolism of Terpenoids and Polyketides; Biosynthesis of type II polyketide products
Biosynthesis of unsaturated fatty acids	84105	55296	80842	88381	82962	78210	78037	72583	66628	94646	Metabolism; Lipid Metabolism; Biosynthesis of unsaturated fatty acids
Biosynthesis of vancomycin group antibiotics	21850	16173	21699	22768	22368	21282	22920	22383	21057	29131	Metabolism; Metabolism of Terpenoids and Polyketides; Biosynthesis of vancomycin group antibiotics
Biotin metabolism	51862	37352	48734	54225	51985	52335	55269	53306	48649	63167	Metabolism; Metabolism of Cofactors and Vitamins; Biotin metabolism
Bisphenol degradation	23097	9029	19228	23486	21206	20861	20849	18513	13050	15909	Metabolism; Xenobiotics Biodegradation and Metabolism; Bisphenol degradation
Bladder cancer	1227	77	763	1087	1165	1184	831	836	641	48	Human Diseases; Cancers; Bladder cancer
Butanoate metabolism	259945	285100	256341	262762	269372	253500	272823	283107	290931	508449	Metabolism; Carbohydrate Metabolism; Butanoate metabolism
Butirosin and neomycin biosynthesis	16826	13983	16791	18199	17261	15943	17027	17072	16166	23469	Metabolism; Biosynthesis of Other Secondary Metabolites; Butirosin and neomycin biosynthesis
C5-Branched dibasic acid metabolism	110114	132941	123760	116162	117387	108472	117948	118104	118931	228251	Metabolism; Carbohydrate Metabolism; C5-Branched dibasic acid metabolism
CAM ligands	1011	0	2268	1238	1185	1229	1233	436	7	0	Environmental Information Processing; Signaling Molecules and Interaction; CAM ligands
Caffeine metabolism	228	1	186	220	150	160	107	64	15	0	Metabolism; Biosynthesis of Other Secondary Metabolites; Caffeine metabolism
Calcium signaling pathway	594	2	697	828	453	400	426	252	664	2	Environmental Information Processing; Signal Transduction; Calcium signaling pathway
Caprolactam degradation	44953	38317	36800	44886	43060	42693	43343	45594	44201	69596	Metabolism; Xenobiotics Biodegradation and Metabolism; Caprolactam degradation
Carbohydrate digestion and absorption	1640	497	1285	1693	1211	1179	1231	1558	1901	1311	Organismal Systems; Digestive System; Carbohydrate digestion and absorption
Carbohydrate metabolism	33730	21058	34411	37153	32281	29443	31691	31970	32707	45285	Unclassified; Metabolism; Carbohydrate metabolism
Carbon fixation in photosynthetic organisms	173804	151819	181828	183154	178360	166305	178072	174372	173721	260257	Metabolism; Energy Metabolism; Carbon fixation in photosynthetic organisms
Carbon fixation pathways in prokaryotes	376125	375825	380332	388298	395914	375163	412020	420980	414331	678406	Metabolism; Energy Metabolism; Carbon fixation pathways in prokaryotes
Cardiac muscle contraction	11536	6010	13693	12103	13015	11957	11798	9105	7119	8961	Organismal Systems; Circulatory System; Cardiac muscle contraction
Carotenoid biosynthesis	21026	15410	23260	22527	19372	16335	16086	14530	17676	23614	Metabolism; Metabolism of Terpenoids and Polyketides; Carotenoid biosynthesis
Cell cycle	2562	4649	4891	2823	3051	1978	2115	2068	3443	7906	Cellular Processes; Cell Growth and Death; Cell cycle
Cell cycle - Caulobacter	127052	95256	109591	131224	130276	133552	141872	140758	128676	170717	Cellular Processes; Cell Growth and Death; Cell cycle - Caulobacter
Cell cycle - yeast	0	0	0	0	0	0	0	0	0	0	Cellular Processes; Cell Growth and Death; Cell cycle - yeast
Cell division	18869	15311	15541	19515	19645	20091	21947	22288	21352	30665	Unclassified; Cellular Processes and Signaling; Cell division
Cell motility and secretion	91248	43577	84634	96917	96629	94783	99765	95092	79537	83623	Unclassified; Cellular Processes and Signaling; Cell motility and secretion
Cellular antigens	17174	19010	13489	17419	16448	16845	16232	15101	14749	32846	Environmental Information Processing; Signaling Molecules and Interaction; Cellular antigens
Chagas disease (American trypanosomiasis)	1980	204	1387	1868	1886	1994	1634	1472	904	686	Human Diseases; Infectious Diseases; Chagas disease (American trypanosomiasis)
Chaperones and folding catalysts	277322	202673	260728	289146	282188	275471	294678	287397	265466	361316	Genetic Information Processing; Folding, Sorting and Degradation; Chaperones and folding catalysts
Chloroalkane and chloroalkene degradation	72965	45119	71318	76371	73745	69910	70493	64710	57967	81811	Metabolism; Xenobiotics Biodegradation and Metabolism; Chloroalkane and chloroalkene degradation
Chlorocyclohexane and chlorobenzene degradation	17322	18281	16749	18707	16787	16155	15909	13628	14129	31592	Metabolism; Xenobiotics Biodegradation and Metabolism; Chlorocyclohexane and chlorobenzene degradation
Cholinergic synapse	0	0	0	0	0	0	0	0	0	0	Organismal Systems; Nervous System; Cholinergic synapse
Chromosome	330343	246406	290392	339581	334248	334884	350690	341325	324879	440721	Genetic Information Processing; Replication and Repair; Chromosome
Chronic myeloid leukemia	65	0	96	107	52	44	16	6	2	0	Human Diseases; Cancers; Chronic myeloid leukemia
Circadian rhythm - plant	2785	1009	2693	2962	2852	2650	2512	2149	1554	1741	Organismal Systems; Environmental Adaptation; Circadian rhythm - plant
Citrate cycle (TCA cycle)	275133	289565	280275	283185	293218	271734	297557	307124	300168	497645	Metabolism; Carbohydrate Metabolism; Citrate cycle (TCA cycle)
Clavulanic acid biosynthesis	10	0	2	5	2	3	0	0	0	0	Metabolism; Biosynthesis of Other Secondary Metabolites; Clavulanic acid biosynthesis
Colorectal cancer	897	238	532	735	794	1062	1009	694	205	277	Human Diseases; Cancers; Colorectal cancer
Complement and coagulation cascades	0	0	0	0	0	0	0	0	0	0	Organismal Systems; Immune System; Complement and coagulation cascades
Cyanoamino acid metabolism	48824	48631	42365	49481	47714	46905	46338	44872	46491	83432	Metabolism; Metabolism of Other Amino Acids; Cyanoamino acid metabolism
Cysteine and methionine metabolism	262378	211568	274217	275587	277044	260672	270023	257585	246679	368990	Metabolism; Amino Acid Metabolism; Cysteine and methionine metabolism
Cytochrome P450	53	0	48	85	220	204	132	72	1	0	Metabolism; Enzyme Families; Cytochrome P450
Cytokine receptors	0	0	0	0	0	0	0	0	0	0	Environmental Information Processing; Signaling Molecules and Interaction; Cytokine receptors
Cytokine-cytokine receptor interaction	0	0	0	0	0	0	0	0	0	0	Environmental Information Processing; Signaling Molecules and Interaction; Cytokine-cytokine receptor interaction
Cytoskeleton proteins	63507	61928	59169	66180	64513	62471	66457	67864	70550	106887	Cellular Processes; Cell Motility; Cytoskeleton proteins
Cytosolic DNA-sensing pathway	989	0	2258	1224	1183	1229	1229	410	5	0	Organismal Systems; Immune System; Cytosolic DNA-sensing pathway
D-Alanine metabolism	23837	20165	20247	24104	24683	24275	26256	25957	23540	33336	Metabolism; Metabolism of Other Amino Acids; D-Alanine metabolism
D-Arginine and D-ornithine metabolism	1773	414	1224	1698	1972	2074	2124	1653	1624	1518	Metabolism; Metabolism of Other Amino Acids; D-Arginine and D-ornithine metabolism
D-Glutamine and D-glutamate metabolism	38227	34187	36840	39603	39948	38715	41773	41169	38085	57329	Metabolism; Metabolism of Other Amino Acids; D-Glutamine and D-glutamate metabolism
DNA repair and recombination proteins	687752	558500	640920	719846	707164	690609	722334	703868	662068	975996	Genetic Information Processing; Replication and Repair; DNA repair and recombination proteins
DNA replication	154829	130230	150415	160688	160113	151965	159254	156228	149300	223850	Genetic Information Processing; Replication and Repair; DNA replication
DNA replication proteins	285516	244345	300149	298863	300139	275074	289361	281491	284178	429753	Genetic Information Processing; Replication and Repair; DNA replication proteins
Dilated cardiomyopathy (DCM)	17	0	17	13	17	11	11	7	0	0	Human Diseases; Cardiovascular Diseases; Dilated cardiomyopathy (DCM)
Dioxin degradation	7560	1871	7931	8615	7918	8442	8178	6521	5819	5012	Metabolism; Xenobiotics Biodegradation and Metabolism; Dioxin degradation
Drug metabolism - cytochrome P450	34479	20211	33020	36403	33303	33151	33433	28491	27546	36828	Metabolism; Xenobiotics Biodegradation and Metabolism; Drug metabolism - cytochrome P450
Drug metabolism - other enzymes	60961	55012	61148	61892	61987	57838	59306	60291	57654	89916	Metabolism; Xenobiotics Biodegradation and Metabolism; Drug metabolism - other enzymes
ECM-receptor interaction	1011	0	2268	1238	1185	1229	1233	436	7	0	Environmental Information Processing; Signaling Molecules and Interaction; ECM-receptor interaction
Electron transfer carriers	6421	2538	5703	6149	6697	7697	10106	10121	7951	6708	Unclassified; Cellular Processes and Signaling; Electron transfer carriers
Endocrine and other factor-regulated calcium reabsorption	39	0	38	72	197	207	163	207	24	0	Organismal Systems; Excretory System; Endocrine and other factor-regulated calcium reabsorption
Endocytosis	17	0	9	17	6	10	3	10	2	0	Cellular Processes; Transport and Catabolism; Endocytosis
Energy metabolism	262344	197578	253684	270761	268293	251869	271502	274525	257780	378059	Unclassified; Metabolism; Energy metabolism
Epithelial cell signaling in Helicobacter pylori infection	9804	4399	9418	10906	10496	10555	11788	11963	10455	7861	Human Diseases; Infectious Diseases; Epithelial cell signaling in Helicobacter pylori infection
ErbB signaling pathway	0	0	0	0	0	0	0	0	0	0	Environmental Information Processing; Signal Transduction; ErbB signaling pathway
Ether lipid metabolism	1825	201	1372	1951	2042	1977	1695	1326	939	705	Metabolism; Lipid Metabolism; Ether lipid metabolism
Ethylbenzene degradation	15700	12906	13441	15944	14419	14739	15238	16117	15129	23863	Metabolism; Xenobiotics Biodegradation and Metabolism; Ethylbenzene degradation
Fat digestion and absorption	4	0	4	6	3	2	4	2	0	0	Organismal Systems; Digestive System; Fat digestion and absorption
Fatty acid biosynthesis	177585	158327	168736	186764	179020	174242	183305	181026	165791	260142	Metabolism; Lipid Metabolism; Fatty acid biosynthesis
Fatty acid elongation in mitochondria	143	0	175	111	111	59	51	36	4	0	Metabolism; Lipid Metabolism; Fatty acid elongation in mitochondria
Fatty acid metabolism	159005	133931	142189	160048	158193	154023	158487	165253	164193	246207	Metabolism; Lipid Metabolism; Fatty acid metabolism
Fc epsilon RI signaling pathway	0	0	0	0	0	0	0	0	0	0	Organismal Systems; Immune System; Fc epsilon RI signaling pathway
Fc gamma R-mediated phagocytosis	21	0	13	23	9	12	7	12	2	0	Organismal Systems; Immune System; Fc gamma R-mediated phagocytosis
Flagellar assembly	187174	160906	164283	191044	197152	196575	213338	197110	164333	285491	Cellular Processes; Cell Motility; Flagellar assembly
Flavone and flavonol biosynthesis	876	166	656	852	958	853	874	635	395	256	Metabolism; Biosynthesis of Other Secondary Metabolites; Flavone and flavonol biosynthesis
Flavonoid biosynthesis	8483	1971	7938	9486	7946	7603	6941	5982	5891	3622	Metabolism; Biosynthesis of Other Secondary Metabolites; Flavonoid biosynthesis
Fluorobenzoate degradation	8859	5174	7697	9548	8387	8723	8062	6225	5821	8956	Metabolism; Xenobiotics Biodegradation and Metabolism; Fluorobenzoate degradation
Focal adhesion	1028	0	2285	1251	1202	1240	1244	443	7	0	Cellular Processes; Cell Communication; Focal adhesion
Folate biosynthesis	141646	111868	131951	147001	142204	134246	140287	139240	131849	190495	Metabolism; Metabolism of Cofactors and Vitamins; Folate biosynthesis
Fructose and mannose metabolism	171327	130833	167878	181251	173690	165395	176485	174562	163683	228661	Metabolism; Carbohydrate Metabolism; Fructose and mannose metabolism
Function unknown	461898	341909	476150	477350	475409	444567	471457	455042	432984	642980	Unclassified; Poorly Characterized; Function unknown
G protein-coupled receptors	2	0	3	1	2	0	1	0	2	0	Environmental Information Processing; Signaling Molecules and Interaction; G protein-coupled receptors
GTP-binding proteins	0	0	0	0	0	0	0	0	0	0	Environmental Information Processing; Signaling Molecules and Interaction; GTP-binding proteins
Galactose metabolism	99714	71821	95763	103969	101681	98816	103578	105654	94471	120556	Metabolism; Carbohydrate Metabolism; Galactose metabolism
Gastric acid secretion	39	0	38	72	197	207	163	207	24	0	Organismal Systems; Digestive System; Gastric acid secretion
General function prediction only	1091643	923241	1114757	1141409	1115975	1043096	1095515	1079587	1073310	1686795	Unclassified; Poorly Characterized; General function prediction only
Geraniol degradation	63558	60532	49205	61398	60568	61323	62556	66913	68076	112467	Metabolism; Metabolism of Terpenoids and Polyketides; Geraniol degradation
Germination	14	9	19	35	45	44	93	171	15	14	Unclassified; Cellular Processes and Signaling; Germination
Glioma	0	0	0	0	0	0	0	0	0	0	Human Diseases; Cancers; Glioma
Glutamatergic synapse	23837	19089	24390	25040	24044	23062	24563	23263	22345	32400	Organismal Systems; Nervous System; Glutamatergic synapse
Glutathione metabolism	93922	59250	86039	97433	93075	88733	88731	80203	78258	102536	Metabolism; Metabolism of Other Amino Acids; Glutathione metabolism
Glycan bindng proteins	0	0	0	0	0	0	0	0	0	0	Environmental Information Processing; Signaling Molecules and Interaction; Glycan bindng proteins
Glycan biosynthesis and metabolism	15110	12576	11214	14787	15497	16459	17965	18497	16206	21296	Unclassified; Metabolism; Glycan biosynthesis and metabolism
Glycerolipid metabolism	75744	55075	64744	77888	75241	76763	79482	85002	76429	90320	Metabolism; Lipid Metabolism; Glycerolipid metabolism
Glycerophospholipid metabolism	136218	89017	119867	143048	143866	145161	152365	148776	127754	159482	Metabolism; Lipid Metabolism; Glycerophospholipid metabolism
Glycine, serine and threonine metabolism	268903	259267	272532	279294	277245	257790	264075	258170	254680	435611	Metabolism; Amino Acid Metabolism; Glycine, serine and threonine metabolism
Glycolysis / Gluconeogenesis	333924	322153	336429	347176	343599	317176	340286	345076	343642	559016	Metabolism; Carbohydrate Metabolism; Glycolysis / Gluconeogenesis
Glycosaminoglycan biosynthesis - chondroitin sulfate	0	0	0	0	0	0	0	0	0	0	Metabolism; Glycan Biosynthesis and Metabolism; Glycosaminoglycan biosynthesis - chondroitin sulfate
Glycosaminoglycan degradation	13093	2062	14747	15559	12522	10146	9634	8183	5535	3295	Metabolism; Glycan Biosynthesis and Metabolism; Glycosaminoglycan degradation
Glycosphingolipid biosynthesis - ganglio series	2815	493	2064	2645	2302	2258	2182	2584	1902	1150	Metabolism; Glycan Biosynthesis and Metabolism; Glycosphingolipid biosynthesis - ganglio series
Glycosphingolipid biosynthesis - globo series	7149	3243	5230	6743	6948	7731	7650	9785	7506	4977	Metabolism; Glycan Biosynthesis and Metabolism; Glycosphingolipid biosynthesis - globo series
Glycosphingolipid biosynthesis - lacto and neolacto series	2	0	3	2	1	0	0	1	0	0	Metabolism; Glycan Biosynthesis and Metabolism; Glycosphingolipid biosynthesis - lacto and neolacto series
Glycosylphosphatidylinositol(GPI)-anchor biosynthesis	160	0	102	142	198	178	46	18	2	0	Metabolism; Glycan Biosynthesis and Metabolism; Glycosylphosphatidylinositol(GPI)-anchor biosynthesis
Glycosyltransferases	118425	84449	109701	124200	119273	116194	125013	121375	115701	151636	Metabolism; Glycan Biosynthesis and Metabolism; Glycosyltransferases
Glyoxylate and dicarboxylate metabolism	186347	179896	185555	191171	193287	182473	193238	188042	184468	312862	Metabolism; Carbohydrate Metabolism; Glyoxylate and dicarboxylate metabolism
GnRH signaling pathway	17	0	9	17	6	10	3	10	2	0	Organismal Systems; Endocrine System; GnRH signaling pathway
Hedgehog signaling pathway	0	0	0	0	0	0	0	0	0	0	Environmental Information Processing; Signal Transduction; Hedgehog signaling pathway
Hematopoietic cell lineage	0	0	0	1	0	3	0	0	0	0	Organismal Systems; Immune System; Hematopoietic cell lineage
Hepatitis C	2562	4649	4891	2823	3051	1978	2115	2066	3443	7906	Human Diseases; Infectious Diseases; Hepatitis C
Histidine metabolism	169619	140178	164775	175828	173433	166477	174416	171637	158403	234543	Metabolism; Amino Acid Metabolism; Histidine metabolism
Homologous recombination	196421	148091	166832	202997	199187	201969	212689	212218	190340	259649	Genetic Information Processing; Replication and Repair; Homologous recombination
Huntington's disease	34647	22790	45364	36987	37764	33781	33971	25716	23013	35775	Human Diseases; Neurodegenerative Diseases; Huntington's disease
Hypertrophic cardiomyopathy (HCM)	250	21	183	237	227	222	210	120	67	110	Human Diseases; Cardiovascular Diseases; Hypertrophic cardiomyopathy (HCM)
Indole alkaloid biosynthesis	683	235	445	659	759	956	1135	1290	946	527	Metabolism; Biosynthesis of Other Secondary Metabolites; Indole alkaloid biosynthesis
Influenza A	3476	4887	5440	3572	3862	3051	3135	2767	3648	8183	Human Diseases; Infectious Diseases; Influenza A
Inorganic ion transport and metabolism	109154	67636	116201	117742	113526	103270	106259	94005	82011	117487	Unclassified; Cellular Processes and Signaling; Inorganic ion transport and metabolism
Inositol phosphate metabolism	49527	47687	50615	50951	52561	48977	50086	48099	48253	81706	Metabolism; Carbohydrate Metabolism; Inositol phosphate metabolism
Insulin signaling pathway	24050	17088	24404	26218	24648	23874	26052	26094	26613	32077	Organismal Systems; Endocrine System; Insulin signaling pathway
Ion channels	8626	5588	12410	9821	9151	7687	7697	5178	4741	10077	Environmental Information Processing; Signaling Molecules and Interaction; Ion channels
Isoflavonoid biosynthesis	495	188	452	576	743	958	923	708	480	260	Metabolism; Biosynthesis of Other Secondary Metabolites; Isoflavonoid biosynthesis
Isoquinoline alkaloid biosynthesis	20531	19744	22317	21867	21252	20357	23011	23723	22854	37852	Metabolism; Biosynthesis of Other Secondary Metabolites; Isoquinoline alkaloid biosynthesis
Leishmaniasis	34	2	25	36	55	77	94	59	6	0	Human Diseases; Infectious Diseases; Leishmaniasis
Leukocyte transendothelial migration	17	0	17	13	17	11	11	7	0	0	Organismal Systems; Immune System; Leukocyte transendothelial migration
Limonene and pinene degradation	74458	58931	61762	73882	70162	69211	69626	70941	66260	103052	Metabolism; Metabolism of Terpenoids and Polyketides; Limonene and pinene degradation
Linoleic acid metabolism	13779	3433	11264	13822	12745	12319	12788	12068	8071	6551	Metabolism; Lipid Metabolism; Linoleic acid metabolism
Lipid biosynthesis proteins	237293	200403	218515	247393	240581	236311	251256	253066	235084	350115	Metabolism; Lipid Metabolism; Lipid biosynthesis proteins
Lipid metabolism	27905	22801	23882	29579	28656	29295	31295	30853	29421	39356	Unclassified; Metabolism; Lipid metabolism
Lipoic acid metabolism	25958	21807	25905	27636	25192	21926	22911	23482	25283	35839	Metabolism; Metabolism of Cofactors and Vitamins; Lipoic acid metabolism
Lipopolysaccharide biosynthesis	121243	79486	107238	127668	128025	127391	138436	135275	116183	143351	Metabolism; Glycan Biosynthesis and Metabolism; Lipopolysaccharide biosynthesis
Lipopolysaccharide biosynthesis proteins	142706	93425	125200	149852	151882	152218	166326	164532	140071	169141	Metabolism; Glycan Biosynthesis and Metabolism; Lipopolysaccharide biosynthesis proteins
Long-term depression	0	0	0	0	0	0	0	0	0	0	Organismal Systems; Nervous System; Long-term depression
Long-term potentiation	0	0	0	0	0	0	0	0	0	0	Organismal Systems; Nervous System; Long-term potentiation
Lysine biosynthesis	214738	201957	224301	225242	225801	208408	218847	210155	204090	345134	Metabolism; Amino Acid Metabolism; Lysine biosynthesis
Lysine degradation	110712	93263	97582	109871	108955	105925	107325	109485	105360	165256	Metabolism; Amino Acid Metabolism; Lysine degradation
Lysosome	25875	4436	29228	30866	24508	19562	18098	15492	10588	6962	Cellular Processes; Transport and Catabolism; Lysosome
MAPK signaling pathway	0	0	0	0	0	0	0	0	0	0	Environmental Information Processing; Signal Transduction; MAPK signaling pathway
MAPK signaling pathway - yeast	7794	1361	7424	8211	8380	8692	8326	6978	5223	2698	Environmental Information Processing; Signal Transduction; MAPK signaling pathway - yeast
Measles	2562	4649	4891	2823	3051	1978	2115	2066	3443	7906	Human Diseases; Infectious Diseases; Measles
Meiosis - yeast	12573	4375	10523	13791	12993	13554	14628	12826	12101	9456	Cellular Processes; Cell Growth and Death; Meiosis - yeast
Melanogenesis	7	0	6	12	6	1	10	4	2	0	Organismal Systems; Endocrine System; Melanogenesis
Membrane and intracellular structural molecules	158579	64848	128667	161809	161762	164358	168877	155838	129417	127899	Unclassified; Cellular Processes and Signaling; Membrane and intracellular structural molecules
Metabolism of cofactors and vitamins	59364	49960	61772	61787	61956	54551	58149	57106	56175	87180	Unclassified; Metabolism; Metabolism of cofactors and vitamins
Metabolism of xenobiotics by cytochrome P450	33003	20082	31997	34983	32118	32106	32575	27509	26837	36473	Metabolism; Xenobiotics Biodegradation and Metabolism; Metabolism of xenobiotics by cytochrome P450
Methane metabolism	380967	399161	407833	399799	406591	373674	416375	421384	432674	762564	Metabolism; Energy Metabolism; Methane metabolism
Mineral absorption	3300	556	3029	3937	2687	2682	3032	2605	3707	1730	Organismal Systems; Digestive System; Mineral absorption
Mismatch repair	177941	147820	161966	184838	180958	178072	187196	184927	174156	256176	Genetic Information Processing; Replication and Repair; Mismatch repair
N-Glycan biosynthesis	28498	26344	34975	31252	29956	25987	28136	27790	28943	43813	Metabolism; Glycan Biosynthesis and Metabolism; N-Glycan biosynthesis
NOD-like receptor signaling pathway	5817	1838	5067	6019	5717	6067	6680	6821	5337	3104	Organismal Systems; Immune System; NOD-like receptor signaling pathway
Naphthalene degradation	48323	39439	45913	49778	47120	46713	48690	47207	46061	75291	Metabolism; Xenobiotics Biodegradation and Metabolism; Naphthalene degradation
Neuroactive ligand-receptor interaction	0	0	0	1	0	0	0	0	0	0	Environmental Information Processing; Signaling Molecules and Interaction; Neuroactive ligand-receptor interaction
Neurotrophin signaling pathway	0	0	0	0	0	0	0	0	0	0	Organismal Systems; Nervous System; Neurotrophin signaling pathway
Nicotinate and nicotinamide metabolism	128693	116124	128949	135779	132545	124925	130375	128477	125844	196625	Metabolism; Metabolism of Cofactors and Vitamins; Nicotinate and nicotinamide metabolism
Nitrogen metabolism	204239	129417	193577	209926	211495	205999	217286	207416	190311	248495	Metabolism; Energy Metabolism; Nitrogen metabolism
Nitrotoluene degradation	60330	108842	64048	58907	64252	52201	63928	73031	88085	196420	Metabolism; Xenobiotics Biodegradation and Metabolism; Nitrotoluene degradation
Non-homologous end-joining	11626	11512	12505	12184	12406	11288	10977	9231	9834	21160	Genetic Information Processing; Replication and Repair; Non-homologous end-joining
Notch signaling pathway	65	0	96	107	52	44	16	6	2	0	Environmental Information Processing; Signal Transduction; Notch signaling pathway
Novobiocin biosynthesis	45269	40060	47095	47747	47855	46433	50151	47861	44846	71841	Metabolism; Biosynthesis of Other Secondary Metabolites; Novobiocin biosynthesis
Nucleotide excision repair	106109	96343	106614	112165	110908	106819	112158	108167	102929	159511	Genetic Information Processing; Replication and Repair; Nucleotide excision repair
Nucleotide metabolism	11002	16765	12495	11314	13431	11063	12620	14142	15508	29847	Unclassified; Metabolism; Nucleotide metabolism
Olfactory transduction	0	0	0	0	0	0	0	0	0	0	Organismal Systems; Sensory System; Olfactory transduction
One carbon pool by folate	144371	113498	139922	150760	148007	143655	151888	151554	143222	192521	Metabolism; Metabolism of Cofactors and Vitamins; One carbon pool by folate
Oocyte meiosis	0	0	0	0	0	0	0	0	0	0	Cellular Processes; Cell Growth and Death; Oocyte meiosis
Other glycan degradation	18154	4324	15788	18747	16250	15132	14098	15252	11846	7385	Metabolism; Glycan Biosynthesis and Metabolism; Other glycan degradation
Other ion-coupled transporters	256580	191200	238461	266982	259787	257187	269599	264530	246329	355099	Unclassified; Cellular Processes and Signaling; Other ion-coupled transporters
Other transporters	59216	43494	51461	61809	60921	60599	63946	62278	60481	90469	Unclassified; Cellular Processes and Signaling; Other transporters
Other types of O-glycan biosynthesis	0	0	0	0	0	0	0	0	0	0	Metabolism; Glycan Biosynthesis and Metabolism; Other types of O-glycan biosynthesis
Others	285915	163033	284677	304605	271437	253041	261764	245907	228699	304682	Unclassified; Metabolism; Others
Oxidative phosphorylation	507071	439592	521400	535923	538882	511851	544994	525360	495213	758391	Metabolism; Energy Metabolism; Oxidative phosphorylation
PPAR signaling pathway	45691	27990	40426	46350	44996	42390	43753	46980	46815	54173	Organismal Systems; Endocrine System; PPAR signaling pathway
Pancreatic cancer	0	0	0	0	0	0	0	0	0	0	Human Diseases; Cancers; Pancreatic cancer
Pancreatic secretion	39	0	38	73	197	207	163	207	24	0	Organismal Systems; Digestive System; Pancreatic secretion
Pantothenate and CoA biosynthesis	185922	171119	190183	196661	192883	184794	194948	184730	176611	295084	Metabolism; Metabolism of Cofactors and Vitamins; Pantothenate and CoA biosynthesis
Parkinson's disease	12449	6248	14229	12802	13691	12879	12683	9608	7301	9238	Human Diseases; Neurodegenerative Diseases; Parkinson's disease
Pathogenic Escherichia coli infection	17	0	17	13	17	11	11	7	0	0	Human Diseases; Infectious Diseases; Pathogenic Escherichia coli infection
Pathways in cancer	14311	7880	13032	14550	13726	13272	13707	13813	12230	12047	Human Diseases; Cancers; Pathways in cancer
Penicillin and cephalosporin biosynthesis	13920	15918	11636	14592	13940	14374	13612	13457	13841	27819	Metabolism; Biosynthesis of Other Secondary Metabolites; Penicillin and cephalosporin biosynthesis
Pentose and glucuronate interconversions	100438	72017	93945	104424	97664	90066	89614	92593	86722	120240	Metabolism; Carbohydrate Metabolism; Pentose and glucuronate interconversions
Pentose phosphate pathway	208558	190848	208306	220586	211793	196143	207663	210615	207817	318708	Metabolism; Carbohydrate Metabolism; Pentose phosphate pathway
Peptidases	463805	417835	449600	489829	475403	457851	482790	473058	472277	731318	Metabolism; Enzyme Families; Peptidases
Peptidoglycan biosynthesis	169474	138552	138881	172889	174410	177514	189883	188312	172666	241340	Metabolism; Glycan Biosynthesis and Metabolism; Peptidoglycan biosynthesis
Peroxisome	69932	48838	67021	71508	70793	68055	72347	71453	67181	89811	Cellular Processes; Transport and Catabolism; Peroxisome
Pertussis	5492	1663	3797	5200	5125	5495	6606	6628	5111	4715	Human Diseases; Infectious Diseases; Pertussis
Phagosome	17	143	17	13	19	19	77	379	912	1733	Cellular Processes; Transport and Catabolism; Phagosome
Phenylalanine metabolism	93137	84678	91918	95994	95112	92580	97718	93010	90108	155383	Metabolism; Amino Acid Metabolism; Phenylalanine metabolism
Phenylalanine, tyrosine and tryptophan biosynthesis	241455	229332	248067	254287	251501	237585	253051	245991	241592	404982	Metabolism; Amino Acid Metabolism; Phenylalanine, tyrosine and tryptophan biosynthesis
Phenylpropanoid biosynthesis	22638	10218	17846	22657	21097	21325	20798	20824	18960	18143	Metabolism; Biosynthesis of Other Secondary Metabolites; Phenylpropanoid biosynthesis
Phosphatidylinositol signaling system	30418	22294	27739	31924	30331	30171	31681	31597	29498	38300	Environmental Information Processing; Signal Transduction; Phosphatidylinositol signaling system
Phosphonate and phosphinate metabolism	9144	1141	10265	9411	9171	8704	8525	7334	4830	2663	Metabolism; Metabolism of Other Amino Acids; Phosphonate and phosphinate metabolism
Phosphotransferase system (PTS)	14462	8289	13133	15609	15070	15766	18129	19961	17387	18715	Environmental Information Processing; Membrane Transport; Phosphotransferase system (PTS)
Photosynthesis	118849	67341	111583	133676	102938	97824	108446	107871	124472	118730	Metabolism; Energy Metabolism; Photosynthesis
Photosynthesis - antenna proteins	9219	34	10294	12491	4240	3358	4046	2857	11251	30	Metabolism; Energy Metabolism; Photosynthesis - antenna proteins
Photosynthesis proteins	133645	70320	127100	152024	113077	107246	119656	117448	141624	124399	Metabolism; Energy Metabolism; Photosynthesis proteins
Phototransduction	0	0	0	0	0	0	0	0	0	0	Organismal Systems; Sensory System; Phototransduction
Phototransduction - fly	17	0	17	13	17	11	11	7	0	0	Organismal Systems; Sensory System; Phototransduction - fly
Plant-pathogen interaction	36131	29691	30783	37030	37296	37787	39574	39788	35494	51667	Organismal Systems; Environmental Adaptation; Plant-pathogen interaction
Polycyclic aromatic hydrocarbon degradation	28737	19431	25574	30215	26539	26892	28333	26642	22185	32621	Metabolism; Xenobiotics Biodegradation and Metabolism; Polycyclic aromatic hydrocarbon degradation
Polyketide sugar unit biosynthesis	59672	54837	57947	62259	60369	59857	64689	64746	63389	94987	Metabolism; Metabolism of Terpenoids and Polyketides; Polyketide sugar unit biosynthesis
Pores ion channels	121713	41606	102079	122646	118244	118274	121495	111432	96234	83667	Unclassified; Cellular Processes and Signaling; Pores ion channels
Porphyrin and chlorophyll metabolism	305793	213418	322195	326311	312352	303075	320671	291118	280675	397734	Metabolism; Metabolism of Cofactors and Vitamins; Porphyrin and chlorophyll metabolism
Prenyltransferases	123160	109668	131163	130531	127103	115919	120816	115877	118484	185841	Metabolism; Metabolism of Terpenoids and Polyketides; Prenyltransferases
Primary bile acid biosynthesis	3479	991	3462	3948	3221	3073	3209	3285	2488	2626	Metabolism; Lipid Metabolism; Primary bile acid biosynthesis
Primary immunodeficiency	8231	2368	6660	8204	7682	7862	7656	7870	6745	4531	Human Diseases; Immune System Diseases; Primary immunodeficiency
Prion diseases	1308	31	820	1107	1016	973	890	666	622	126	Human Diseases; Neurodegenerative Diseases; Prion diseases
Progesterone-mediated oocyte maturation	5795	1838	5057	6004	5715	6067	6676	6795	5335	3104	Organismal Systems; Endocrine System; Progesterone-mediated oocyte maturation
Propanoate metabolism	248454	253618	239267	251636	255412	240252	256405	266527	272424	451905	Metabolism; Carbohydrate Metabolism; Propanoate metabolism
Prostate cancer	5795	1838	5057	6004	5715	6067	6676	6795	5335	3104	Human Diseases; Cancers; Prostate cancer
Proteasome	22090	16470	29575	22654	24042	18869	19458	16352	17121	28087	Genetic Information Processing; Folding, Sorting and Degradation; Proteasome
Protein digestion and absorption	3820	249	4223	3936	3726	3751	3325	2338	1075	679	Organismal Systems; Digestive System; Protein digestion and absorption
Protein export	161322	143575	154287	169002	169081	163047	171563	166823	159985	253507	Genetic Information Processing; Folding, Sorting and Degradation; Protein export
Protein folding and associated processing	240820	184918	228401	247056	244943	230303	242481	240345	236406	350829	Unclassified; Genetic Information Processing; Protein folding and associated processing
Protein kinases	100347	64760	90635	109062	104120	106282	111374	100282	96311	124349	Metabolism; Enzyme Families; Protein kinases
Protein processing in endoplasmic reticulum	46625	51772	58649	49837	50242	43451	48964	49660	54903	95013	Genetic Information Processing; Folding, Sorting and Degradation; Protein processing in endoplasmic reticulum
Proximal tubule bicarbonate reclamation	13466	12720	15744	14080	14077	12127	12658	12883	13129	22812	Organismal Systems; Excretory System; Proximal tubule bicarbonate reclamation
Purine metabolism	613769	530409	626809	644227	637415	600730	632058	616318	605923	928148	Metabolism; Nucleotide Metabolism; Purine metabolism
Pyrimidine metabolism	461277	419185	479370	483562	479762	442861	463309	456166	458767	732387	Metabolism; Nucleotide Metabolism; Pyrimidine metabolism
Pyruvate metabolism	331743	340443	328737	342205	340691	318454	344916	351854	353908	586104	Metabolism; Carbohydrate Metabolism; Pyruvate metabolism
RIG-I-like receptor signaling pathway	205	72	156	203	244	410	450	616	395	112	Organismal Systems; Immune System; RIG-I-like receptor signaling pathway
RNA degradation	141744	100535	142414	150237	143484	134578	140588	135862	129182	174584	Genetic Information Processing; Folding, Sorting and Degradation; RNA degradation
RNA polymerase	65087	71629	84902	70600	70990	59916	63140	60150	70506	128258	Genetic Information Processing; Transcription; RNA polymerase
RNA transport	57247	58018	75452	60990	63248	51442	54695	54762	64450	110735	Genetic Information Processing; Translation; RNA transport
Regulation of actin cytoskeleton	17	0	17	13	17	11	11	7	0	0	Cellular Processes; Cell Motility; Regulation of actin cytoskeleton
Renal cell carcinoma	7498	5802	7312	7654	7108	6022	5908	6233	6680	8666	Human Diseases; Cancers; Renal cell carcinoma
Renin-angiotensin system	565	59	395	592	501	469	430	244	153	233	Organismal Systems; Endocrine System; Renin-angiotensin system
Replication, recombination and repair proteins	226422	177297	225924	242869	237571	229567	246862	243391	236869	330846	Unclassified; Genetic Information Processing; Replication, recombination and repair proteins
Restriction enzyme	45511	24036	43137	48599	48932	48604	48340	45515	38811	41596	Unclassified; Genetic Information Processing; Restriction enzyme
Retinol metabolism	23875	19530	25424	25384	23671	22977	23767	22121	21559	34823	Metabolism; Metabolism of Cofactors and Vitamins; Retinol metabolism
Rheumatoid arthritis	0	0	0	0	0	0	0	0	0	0	Human Diseases; Immune System Diseases; Rheumatoid arthritis
Riboflavin metabolism	76338	67253	75035	80858	79125	78993	83027	77348	74467	114920	Metabolism; Metabolism of Cofactors and Vitamins; Riboflavin metabolism
Ribosome	667346	658590	718559	704589	706353	646839	684290	670683	694792	1160756	Genetic Information Processing; Translation; Ribosome
Ribosome Biogenesis	320632	240303	292505	335196	330281	328980	343344	334169	312058	441021	Genetic Information Processing; Translation; Ribosome Biogenesis
Ribosome biogenesis in eukaryotes	17856	17863	21785	19149	19691	17831	18445	18156	22755	41991	Genetic Information Processing; Translation; Ribosome biogenesis in eukaryotes
Salivary secretion	39	0	38	72	197	207	163	207	24	0	Organismal Systems; Digestive System; Salivary secretion
Secondary bile acid biosynthesis	2109	126	2630	2758	2068	1692	1630	1387	621	130	Metabolism; Lipid Metabolism; Secondary bile acid biosynthesis
Secretion system	447745	317483	419869	474762	470431	459544	484599	461786	408549	571584	Environmental Information Processing; Membrane Transport; Secretion system
Selenocompound metabolism	112852	89342	113105	117997	116934	111720	113626	107466	102111	156194	Metabolism; Metabolism of Other Amino Acids; Selenocompound metabolism
Sesquiterpenoid biosynthesis	0	1	0	4	0	0	1	0	0	0	Metabolism; Metabolism of Terpenoids and Polyketides; Sesquiterpenoid biosynthesis
Shigellosis	17	0	17	13	17	11	11	7	0	0	Human Diseases; Infectious Diseases; Shigellosis
Signal transduction mechanisms	152768	91083	153320	164937	155363	144207	145510	134160	124712	157983	Unclassified; Cellular Processes and Signaling; Signal transduction mechanisms
Small cell lung cancer	953	240	567	785	851	1139	1107	779	213	277	Human Diseases; Cancers; Small cell lung cancer
Sphingolipid metabolism	35602	12466	37785	40716	35961	32026	32048	31864	25140	21362	Metabolism; Lipid Metabolism; Sphingolipid metabolism
Spliceosome	32	2	10	40	67	110	278	240	172	2	Genetic Information Processing; Transcription; Spliceosome
Sporulation	13561	23456	12610	14757	13341	14021	16462	19430	20335	42215	Unclassified; Cellular Processes and Signaling; Sporulation
Staphylococcus aureus infection	409	22	450	486	415	361	401	214	62	17	Human Diseases; Infectious Diseases; Staphylococcus aureus infection
Starch and sucrose metabolism	165200	122157	148582	173127	163890	159463	165504	163975	155358	211313	Metabolism; Carbohydrate Metabolism; Starch and sucrose metabolism
Steroid biosynthesis	11471	3135	12852	13947	12164	10885	10787	9080	7197	5257	Metabolism; Lipid Metabolism; Steroid biosynthesis
Steroid hormone biosynthesis	14838	5363	17247	17674	14625	12022	12429	11602	9957	10684	Metabolism; Lipid Metabolism; Steroid hormone biosynthesis
Stilbenoid, diarylheptanoid and gingerol biosynthesis	8691	1478	6864	8805	7254	7233	6223	4849	3813	2573	Metabolism; Biosynthesis of Other Secondary Metabolites; Stilbenoid, diarylheptanoid and gingerol biosynthesis
Streptomycin biosynthesis	103071	92809	101918	108095	105857	103078	110207	108798	106054	161399	Metabolism; Biosynthesis of Other Secondary Metabolites; Streptomycin biosynthesis
Styrene degradation	13664	15811	9723	13202	13150	14326	15072	14974	14241	29910	Metabolism; Xenobiotics Biodegradation and Metabolism; Styrene degradation
Sulfur metabolism	93327	50731	89971	97484	94519	92791	93594	85474	76228	88642	Metabolism; Energy Metabolism; Sulfur metabolism
Sulfur relay system	138524	110178	149611	145248	146601	131543	134532	125013	119164	187439	Genetic Information Processing; Folding, Sorting and Degradation; Sulfur relay system
Synthesis and degradation of ketone bodies	29862	31502	29447	28809	29589	28151	29837	31851	34677	59854	Metabolism; Lipid Metabolism; Synthesis and degradation of ketone bodies
Systemic lupus erythematosus	1080	50	1373	1406	1012	771	647	394	188	33	Human Diseases; Immune System Diseases; Systemic lupus erythematosus
TGF-beta signaling pathway	0	0	0	0	0	0	0	0	0	0	Environmental Information Processing; Signal Transduction; TGF-beta signaling pathway
Taurine and hypotaurine metabolism	26263	24216	22894	28300	27161	27697	27710	27020	27523	45497	Metabolism; Metabolism of Other Amino Acids; Taurine and hypotaurine metabolism
Terpenoid backbone biosynthesis	162395	156787	166843	170835	170618	160638	171216	169994	170650	269252	Metabolism; Metabolism of Terpenoids and Polyketides; Terpenoid backbone biosynthesis
Tetracycline biosynthesis	46397	41246	43793	48130	45531	43783	45679	43743	41039	66678	Metabolism; Metabolism of Terpenoids and Polyketides; Tetracycline biosynthesis
Thiamine metabolism	134084	128508	141578	141571	141986	131099	138086	133893	131954	218114	Metabolism; Metabolism of Cofactors and Vitamins; Thiamine metabolism
Tight junction	17	0	17	13	17	11	11	7	0	0	Cellular Processes; Cell Communication; Tight junction
Toluene degradation	53842	55711	55590	56293	56980	54246	55777	52568	52351	93383	Metabolism; Xenobiotics Biodegradation and Metabolism; Toluene degradation
Toxoplasmosis	897	238	532	735	796	1062	1009	694	205	277	Human Diseases; Infectious Diseases; Toxoplasmosis
Transcription factors	302579	208117	288119	311942	306357	299536	309684	297428	268833	373533	Genetic Information Processing; Transcription; Transcription factors
Transcription machinery	310374	239361	332838	333945	319443	295560	300706	273114	258527	419789	Genetic Information Processing; Transcription; Transcription machinery
Transcription related proteins	21171	25042	37570	23245	24466	16576	17421	15017	20291	43267	Unclassified; Genetic Information Processing; Transcription related proteins
Translation factors	156326	152493	166785	165006	166485	152878	161657	159185	162997	268792	Genetic Information Processing; Translation; Translation factors
Translation proteins	262560	236532	274983	276520	273286	255570	268666	263377	267320	421149	Unclassified; Genetic Information Processing; Translation proteins
Transporters	1181749	1292659	1129115	1222970	1212931	1193895	1284188	1335920	1378609	2304294	Environmental Information Processing; Membrane Transport; Transporters
Tropane, piperidine and pyridine alkaloid biosynthesis	38812	33148	40341	40867	40141	38393	41742	41147	38754	60596	Metabolism; Biosynthesis of Other Secondary Metabolites; Tropane, piperidine and pyridine alkaloid biosynthesis
Tryptophan metabolism	130206	111561	113670	129950	127521	124134	126369	129391	125635	196912	Metabolism; Amino Acid Metabolism; Tryptophan metabolism
Tuberculosis	53679	40014	53669	57975	54590	52437	56781	54353	53203	70865	Human Diseases; Infectious Diseases; Tuberculosis
Two-component system	540808	358422	522527	571807	563210	559335	602034	562857	514937	680560	Environmental Information Processing; Signal Transduction; Two-component system
Type I diabetes mellitus	16694	10855	16281	18199	16700	16010	17657	17952	15577	18364	Human Diseases; Metabolic Diseases; Type I diabetes mellitus
Type II diabetes mellitus	12146	12060	11759	12914	12015	10791	11741	12509	14075	20970	Human Diseases; Metabolic Diseases; Type II diabetes mellitus
Tyrosine metabolism	109375	88509	108786	115201	108769	106148	111310	105732	99397	158982	Metabolism; Amino Acid Metabolism; Tyrosine metabolism
Ubiquinone and other terpenoid-quinone biosynthesis	111094	100033	110365	116935	110057	105994	112346	109484	112865	175102	Metabolism; Metabolism of Cofactors and Vitamins; Ubiquinone and other terpenoid-quinone biosynthesis
Ubiquitin system	13455	15112	17201	14391	14433	11997	11641	10018	11433	22423	Genetic Information Processing; Folding, Sorting and Degradation; Ubiquitin system
VEGF signaling pathway	34	2	25	36	55	77	94	59	6	0	Environmental Information Processing; Signal Transduction; VEGF signaling pathway
Valine, leucine and isoleucine biosynthesis	245554	270946	265697	257717	257304	237069	251846	247074	249203	454967	Metabolism; Amino Acid Metabolism; Valine, leucine and isoleucine biosynthesis
Valine, leucine and isoleucine degradation	194874	165615	179278	194058	193550	186396	191186	195411	192210	296667	Metabolism; Amino Acid Metabolism; Valine, leucine and isoleucine degradation
Various types of N-glycan biosynthesis	3232	5023	5360	3658	4130	2950	3258	3142	4142	8371	Metabolism; Glycan Biosynthesis and Metabolism; Various types of N-glycan biosynthesis
Vascular smooth muscle contraction	0	0	0	0	0	0	0	0	0	0	Organismal Systems; Circulatory System; Vascular smooth muscle contraction
Vasopressin-regulated water reabsorption	110	70	64	94	128	270	335	671	409	113	Organismal Systems; Excretory System; Vasopressin-regulated water reabsorption
Vibrio cholerae infection	45	143	44	37	41	33	93	394	913	1733	Human Diseases; Infectious Diseases; Vibrio cholerae infection
Vibrio cholerae pathogenic cycle	23170	9579	19047	23669	23058	23131	24352	21949	18470	18027	Human Diseases; Infectious Diseases; Vibrio cholerae pathogenic cycle
Viral myocarditis	914	238	549	748	811	1073	1020	701	205	277	Human Diseases; Cardiovascular Diseases; Viral myocarditis
Vitamin B6 metabolism	55549	48123	56075	57647	56363	54272	55639	52950	51839	85379	Metabolism; Metabolism of Cofactors and Vitamins; Vitamin B6 metabolism
Wnt signaling pathway	65	0	96	107	52	44	16	6	2	0	Environmental Information Processing; Signal Transduction; Wnt signaling pathway
Xylene degradation	6106	5595	5395	6952	6147	6521	6497	6161	6721	10856	Metabolism; Xenobiotics Biodegradation and Metabolism; Xylene degradation
Zeatin biosynthesis	9836	7609	8245	10298	10162	10248	10988	10918	9714	13284	Metabolism; Metabolism of Terpenoids and Polyketides; Zeatin biosynthesis
alpha-Linolenic acid metabolism	7612	5716	5918	7656	6965	7154	6761	7066	7603	10598	Metabolism; Lipid Metabolism; alpha-Linolenic acid metabolism
beta-Alanine metabolism	103225	85335	92777	103508	102323	96928	100055	103242	100361	148063	Metabolism; Metabolism of Other Amino Acids; beta-Alanine metabolism
beta-Lactam resistance	7745	9500	6616	8183	7325	7134	6358	5352	6564	17097	Metabolism; Biosynthesis of Other Secondary Metabolites; beta-Lactam resistance
mRNA surveillance pathway	5995	13534	10376	6411	7045	4974	5408	5320	8627	22960	Genetic Information Processing; Translation; mRNA surveillance pathway
mTOR signaling pathway	2562	4649	4891	2823	3051	1978	2115	2066	3443	7906	Environmental Information Processing; Signal Transduction; mTOR signaling pathway
p53 signaling pathway	1748	240	1009	1380	1197	1400	1170	932	326	279	Cellular Processes; Cell Growth and Death; p53 signaling pathway
